# Supplementary material for: NET-prism enables RNA polymerase-dedicated transcriptional interrogation at nucleotide resolution
Source: RNA Biol. 2019 Jun 3;16(9):1156–65. doi: 10.1080/15476286.2019.1621625 (PMC6693550; doi:10.1080/15476286.2019.1621625)
Supplement: Supplemental Material [file krnb-16-09-1621625-s001.zip]

Archive with 4 entries (3 files):
- Supplementary information/
- Supplementary information/SUPPLEMENTARY FIGURES.docx
- Supplementary information/Supplementary Table 1.xlsx
- Supplementary information/Supplementary Table 2.xlsx
