# Supplementary material for: NET-prism enables RNA polymerase-dedicated transcriptional interrogation at nucleotide resolution
Source: RNA Biol. 2019 Jun 3;16(9):1156–65. doi: 10.1080/15476286.2019.1621625 (PMC6693550; doi:10.1080/15476286.2019.1621625)
Supplement: Supplemental Material [file krnb-16-09-1621625-s001.zip › Supplementary information/Supplementary Table 1.xlsx]

## Sheet: RNA_Pol_II_IP_vs_IgG_quantifica
Protein IDs	log2 RNA Pol II IP / IgG	adj.P.Val	AveExpr	Protein ID	Gene names (primary )	Protein name	Significant
Q8BRB7;Q14AW2;S4R2Q8	8.01053	1.18378e-07	24.5845	Q8BRB7	Kat6b	Histone acetyltransferase KAT6B	+
Q9CY58;Q3UMP4;Q9CY58-2;A0A0N4SV32;Q9CY58-3;A0A0N4SWH2;Q9CY58-4;A0A0N4SUQ1;A0A0N4SUN8;A0A0N4SV40;A0A0N4SVK5	5.53799	1.18378e-07	23.7577	Q9CY58	Serbp1	Plasminogen activator inhibitor 1 RNA-binding protein	+
Q62167	5.55317	1.18378e-07	23.545	Q62167	Ddx3x	ATP-dependent RNA helicase DDX3X	+
P09405	6.82555	1.18378e-07	24.1681	P09405	Ncl	Nucleolin	+
P43275	5.50697	1.18378e-07	23.4527	P43275	Hist1h1a	Histone H1.1	+
P62908;A0A140LI77;D3YV43	5.52583	1.18378e-07	23.2913	P62908	Rps3	40S ribosomal protein S3	+
Q8C2Q3;E9QL13;Q8C2Q3-2;J3QN51;J3QPT3	4.80288	1.18378e-07	27.3174	Q8C2Q3	Rbm14	RNA-binding protein 14	+
Q8BQ46;F6QCI0	6.81369	1.18378e-07	23.9175	Q8BQ46	Taf15	TAF15 RNA polymerase II, TATA box binding protein (TBP)-associated factor	+
Q5SUT0;Q61545;Q5SUS9;Q5SUS8	4.76983	1.18378e-07	23.2479	Q61545	Ewsr1	RNA-binding protein EWS	+
Q0VGT2;A5AA27;A0A1B0GXK7;F6UUE3;A5AA26;A5A9W5;A5AA25	4.35025	1.18378e-07	23.2157	Q0VGT2	Gli2	Zinc finger protein GLI2	+
Q8K4Z5	5.00557	1.28807e-07	22.7316	Q8K4Z5	Sf3a1	Splicing factor 3A subunit 1	+
Q9CY16	5.36255	1.76915e-07	23.2283	Q9CY16	Mrps28	28S ribosomal protein S28, mitochondrial	+
Q61733	5.47493	2.22617e-07	23.5049	Q61733	Mrps31	28S ribosomal protein S31, mitochondrial	+
Q8CCS6-2;Q8CCS6;G3UY42;G3UX74;D3YUB9;D3Z055;G3UWS5;D3Z5F7	4.83358	2.5181e-07	23.2872	Q8CCS6	Pabpn1	Polyadenylate-binding protein 2	+
P63276	5.86207	2.55311e-07	23.3632	P63276	Rps17	40S ribosomal protein S17	+
D3YXK2;S4R1M2	4.80235	3.26214e-07	22.8712	D3YXK2	Safb	Scaffold attachment factor B1	+
Q8VEK3;Q8VEK3-2	6.0115	3.26214e-07	26.0192	Q8VEK3	Hnrnpu	Heterogeneous nuclear ribonucleoprotein U	+
Q9D0G0	4.5756	3.33957e-07	22.9849	Q9D0G0	Mrps30	28S ribosomal protein S30, mitochondrial	+
O08583;Q9JJW6-2;O08583-2;Q9JJW6;G3X9I4	5.6529	3.33957e-07	23.9138	O08583	Alyref	THO complex subunit 4	+
A0A0R4J0V5;P08775	4.59107	3.4256e-07	22.7844	P08775	Polr2a	DNA-directed RNA polymerase II subunit RPB1	+
Q3URK3;E9Q9Y4;G3UXI7;G3UZ35	3.8111	3.52741e-07	22.7399	Q3URK3	Tet1	Methylcytosine dioxygenase TET1	+
Q8BIQ5-2;Q8BIQ5;A2AEK1;A2AEK3;F6ZKC7	3.77801	3.52741e-07	22.7615	Q8BIQ5	Cstf2	Cleavage stimulation factor subunit 2	+
P62754	4.32074	3.64094e-07	25.561	P62754	Rps6	40S ribosomal protein S6	+
P62281;A0A1B0GRR3;A0A1B0GSE8	4.64545	3.64094e-07	25.7991	P62281	Rps11	40S ribosomal protein S11	+
Q99KS2	3.50289	3.64094e-07	22.5727	Q99KS2	Ngrn	Neugrin	+
B2RRD7;A0A0N4SVG7;E9PXP1;A0A0N4SUS4	4.69132	3.70458e-07	23.0669	B2RRD7	Brpf1	Peregrin	+
Q9D8T7;F8WHU8;Q9D8T7-2;F7DE82	4.80443	3.70458e-07	23.1841	Q9D8T7	Slirp	SRA stem-loop-interacting RNA-binding protein, mitochondrial	+
A0A087WNZ7;G5E870;A0A0B4J1N9;A0A087WP92;A0A087WQ02;Q3TP48;A0A087WSG4;A0A087WS65;A0A087WRV6;A0A087WS33	3.98888	3.81025e-07	22.804	G5E870	Trip12	E3 ubiquitin-protein ligase TRIP12	+
P47962;D3YYV8	4.3288	3.81025e-07	22.9903	P47962	Rpl5	60S ribosomal protein L5	+
Q9JIK9	5.16943	3.81025e-07	23.1022	Q9JIK9	Mrps34	28S ribosomal protein S34, mitochondrial	+
Q8CH25-2;Q8CH25;A0A1L1STF9;A0A1L1SRL0	4.27069	3.89867e-07	22.9792	Q8CH25	Sltm	SAFB-like transcription modulator	+
Q99N87;B2FDG7	6.57288	4.21658e-07	24.2713	Q99N87	Mrps5	28S ribosomal protein S5, mitochondrial	+
Q9CQ06;A0A0A6YXP0	4.43468	4.21658e-07	23.0573	Q9CQ06	Mrpl24	39S ribosomal protein L24, mitochondrial	+
Q8VIJ6	3.39689	4.21658e-07	25.7484	Q8VIJ6	Sfpq	Splicing factor, proline- and glutamine-rich	+
O88569;O88569-2;O88569-3;A0A0N4SUM2	3.44413	4.34002e-07	27.2045	O88569	Hnrnpa2b1	Heterogeneous nuclear ribonucleoproteins A2/B1	+
P97351	5.15409	4.38277e-07	25.3151	P97351	Rps3a	40S ribosomal protein S3a	+
Q9D824-3;Q9D824-2;Q9D824;D3Z3F1;Q9D824-4	3.68344	4.38277e-07	22.2196	Q9D824	Fip1l1	Pre-mRNA 3'-end-processing factor FIP1	+
Q64012-2;A2AU61;Q64012;A2AU62;A2AU60	3.80522	4.53018e-07	24.6668	Q64012	Raly	RNA-binding protein Raly	+
Q9CQF0	4.76826	4.59209e-07	23.3423	Q9CQF0	Mrpl11	39S ribosomal protein L11, mitochondrial	+
D3Z2K2;Q9CR88	3.47281	4.6839e-07	22.6299	Q9CR88	Mrps14	28S ribosomal protein S14, mitochondrial	+
Q62318;Q62318-2	4.18485	4.72808e-07	23.2671	Q62318	Trim28	Transcription intermediary factor 1-beta	+
Q5EBP8;P49312;P49312-2	3.49614	4.72808e-07	27.6524	P49312	Hnrnpa1	Heterogeneous nuclear ribonucleoprotein A1	+
P15864	4.67541	4.72808e-07	22.9971	P15864	Hist1h1c	Histone H1.2	+
Q922U1	3.12843	4.72808e-07	22.1614	Q922U1	Prpf3	U4/U6 small nuclear ribonucleoprotein Prp3	+
P43277	4.15503	4.72808e-07	25.9248	P43277	Hist1h1d	Histone H1.3	+
O88532;D3Z5G4;F6V459	3.33957	4.72808e-07	22.2103	O88532	Zfr	Zinc finger RNA-binding protein	+
A0A0R4J1J1;Q69ZP3-2	3.4223	4.72808e-07	22.7261	Q69ZP3-2	Pnkd	Probable hydrolase PNKD	+
D3Z7C0;Q9Z2Q5	4.02389	4.72808e-07	22.546	Q9Z2Q5	Mrpl40	39S ribosomal protein L40, mitochondrial	+
P43274;Q07133;I7HFT9	4.18486	4.83516e-07	23.3468	Q07133	Hist1h1t	Histone H1t	+
Q9JIX8-4;Q9JIX8;F6RJ39;Q9JIX8-3;Q9JIX8-2;B8JJ91;B8JJ90;B8JJ89	3.73333	5.46859e-07	22.8734	Q9JIX8	Acin1	Apoptotic chromatin condensation inducer in the nucleus	+
P62242	6.44928	5.78206e-07	23.6543	P62242	Rps8	40S ribosomal protein S8	+
Q3UJB0	4.89042	5.78206e-07	22.8642	Q3UJB0	Sf3b2	Splicing factor 3b, subunit 2	+
Q99PU8-2;A0A0G2JGL8;Q99PU8;Q99PU8-3;A0A0G2JEN9;A0A0G2JGU3;A0A0G2JGD9;A0A0G2JGY7;A0A0G2JE53	4.50941	5.81654e-07	22.3707	Q99PU8	Dhx30	Putative ATP-dependent RNA helicase DHX30	+
A2BH40-3;A2BH40;E9QAQ7;A2BH40-4;A2BH40-2	4.2538	5.81654e-07	23.226	A2BH40	Arid1a	AT-rich interactive domain-containing protein 1A	+
Q63871;Q8BFX0	3.93218	5.81654e-07	22.6356	Q63871	Polr2k	DNA-directed RNA polymerases I, II, and III subunit RPABC4	+
Q8BG30	3.17711	5.81654e-07	22.0777	Q8BG30	Nelfa	Negative elongation factor A	+
Q60749;Q9WU01	4.41533	5.81654e-07	23.2135	Q60749	Khdrbs1	KH domain-containing, RNA-binding, signal transduction-associated protein 1	+
Q5M8M8;P47915;F6QL70;W4VSN7;A0A1L1SS27;A0A1L1SUN1;F6YH22;A0A1L1STJ3	4.56165	6.35705e-07	25.969	P47915	Rpl29	60S ribosomal protein L29	+
P25444;A0A140T8L5	6.33807	6.36707e-07	24.202	P25444	Rps2	40S ribosomal protein S2	+
Q8BTI8-3;Q8BTI8;Q8BTI8-2;A0A087WRX8;A0A087WPS9	5.59349	6.6384e-07	23.9441	Q8BTI8	Srrm2	Serine/arginine repetitive matrix protein 2	+
O70133;O70133-2;A0A087WPL5;E9QNN1;A0A0R4J2C3;Q3UR42;O70133-3	3.18797	6.6384e-07	22.0458	O70133	Dhx9	ATP-dependent RNA helicase A	+
P62996;F8WJG3;P62996-2;A0A0R4J1X8	3.65745	6.90396e-07	22.5152	P62996	Tra2b	Transformer-2 protein homolog beta	+
Q8CFQ9;P56959;G3UXT7;G3UZD2;Q91VQ2	3.9025	7.31028e-07	23.1508	P56959	Fus	RNA-binding protein FUS	+
Q61029;Q61029-3;Q61029-2;Q61029-4;Q61033-2;Q61033	4.43341	7.50038e-07	23.0095	Q61029	Tmpo	Lamina-associated polypeptide 2, isoforms beta/delta/epsilon/gamma	+
Q61656;Q8BTS0;S4R1I6;B1ARC0;B1ARB9;S4R1E3	4.02141	7.59854e-07	24.9121	Q61656	Ddx5	Probable ATP-dependent RNA helicase DDX5	+
Q7TPV4	3.54871	7.70325e-07	22.5828	Q7TPV4	Mybbp1a	Myb-binding protein 1A	+
Q923D5;A0A0N4SV69	3.40748	7.93923e-07	22.0254	Q923D5	Wbp11	WW domain-binding protein 11	+
A2ATP6;A2ATP5;Q8C854-1;Q8C854-2;F6XJA1	3.59417	8.17644e-07	24.4251	Q8C854-1	Myef2	Myelin expression factor 2	+
Q924T2	3.58275	8.17644e-07	23.0737	Q924T2	Mrps2	28S ribosomal protein S2, mitochondrial	+
Z4YJT3;Q6ZQ58;Q6ZQ58-2	5.18446	8.17644e-07	23.4396	Q6ZQ58	Larp1	La-related protein 1	+
Q6NZF1;A0A0A6YXN6	4.22341	8.29331e-07	22.7023	Q6NZF1	Zc3h11a	Zinc finger CCCH domain-containing protein 11A	+
Q8BU88	3.68283	8.32338e-07	22.6163	Q8BU88	Mrpl22	39S ribosomal protein L22, mitochondrial	+
E9PZ26;G5E8P1;E9Q412	4.4643	8.74202e-07	22.7605	E9PZ26	Brd1	Bromodomain-containing 1	+
Q8R081;G3UY38;REV__D6RCK0;REV__Q923Z3;REV__G5E889	4.12204	8.74202e-07	25.0582	Q8R081	Hnrnpl	Heterogeneous nuclear ribonucleoprotein L	+
P55937;E9QP99;P55937-1;A0A0R4J1H6;D3Z0Q8	-3.97811	8.74642e-07	21.6975	P55937	Golga3	Golgin subfamily A member 3	+
Q6PB66	4.2	9.05458e-07	22.0958	Q6PB66	Lrpprc	Leucine-rich PPR motif-containing protein, mitochondrial	+
O08784;H3BL37;H3BIX0;F6R3V4	4.33017	9.47239e-07	22.7521	O08784	Tcof1	Treacle protein	+
O35691;Q3TUQ5;A0A1W2P6S1	3.69808	9.47239e-07	22.573	O35691	Pnn	Pinin	+
E9PYL2	4.06278	1.00852e-06	22.6478	E9PYL2	Prr12	Proline-rich protein 12	+
Q61584-3;Q61584-4;Q61584-7;Q61584;A0A0G2JEP0;A0A0G2JGH0	2.79217	1.04149e-06	22.1751	Q61584	Fxr1	Fragile X mental retardation syndrome-related protein 1	+
A0A087WP83;Q8VDJ3;A0A087WQY9;A0A087WPC5;A0A087WS92;A0A087WPH2	3.18475	1.0544e-06	22.7875	Q8VDJ3	Hdlbp	Vigilin	+
Q9DAE2	3.25901	1.0544e-06	22.7498	Q9DAE2	Rbmxl2	RNA-binding motif protein, X-linked-like 2	+
A0A0B4J1E2;Q9CSN1	3.62671	1.10305e-06	22.5449	Q9CSN1	Snw1	SNW domain-containing protein 1	+
P47963	3.10267	1.12479e-06	26.8669	P47963	Rpl13	60S ribosomal protein L13	+
P61514	3.95556	1.12479e-06	23.2633	P61514	Rpl37a	60S ribosomal protein L37a	+
A2BIE1	5.00873	1.23595e-06	23.2829	A2BIE1	Qser1	Glutamine and serine-rich 1	+
Q6ZWV3;I7HLV2;P86048;A0A1B0GXC3	3.5268	1.23595e-06	22.4197	Q6ZWV3	Rpl10	60S ribosomal protein L10	+
P43276	5.22976	1.23595e-06	23.4611	P43276	Hist1h1b	Histone H1.5	+
Q9CZM2;E9QAZ2;B8JKK2	4.43398	1.3419e-06	23.1002	Q9CZM2	Rpl15	60S ribosomal protein L15	+
Q8VE22;F7ARZ1;Q3TI14;Q5SXC9;A7M7Q8	4.58652	1.3419e-06	23.3172	Q8VE22	Mrps23	28S ribosomal protein S23, mitochondrial	+
E9QMW9;P17225;Q8BGJ5;Q922I7;E9Q279;Q8CB58	3.98625	1.37797e-06	22.5957	P17225	Ptbp1	Polypyrimidine tract-binding protein 1	+
Q9D0E1-2;Q9D0E1;B8JK33;B8JK32;F6W322;F7C9U3;Q91VC4;G3X924	2.84169	1.37797e-06	28.5556	Q9D0E1	Hnrnpm	Heterogeneous nuclear ribonucleoprotein M	+
Q8JZM7	3.16547	1.37797e-06	22.2749	Q8JZM7	Cdc73	Parafibromin	+
Q8BG05-2;J3QNY1;B2RXM2	2.66204	1.37797e-06	27.0594	Q8BG05-2	Hnrnpa3	Heterogeneous nuclear ribonucleoprotein A3	+
Q64525	3.1196	1.37797e-06	22.3057	Q64525	Hist2h2bb	Histone H2B type 2-B	+
P29341;F6ZAX1	5.09469	1.39237e-06	23.25	P29341	Pabpc1	Polyadenylate-binding protein 1	+
Q8JZX4;A2AP40	3.96203	1.43781e-06	22.4732	Q8JZX4	Rbm17	Splicing factor 45	+
A2A8V9;E9PUK6;A2A8V8;Q52KI8;E9QKA4;Q52KI8-2;F6UK16;A2A983;F6T4M4	3.28671	1.43781e-06	22.4444	Q52KI8	Srrm1	Serine/arginine repetitive matrix protein 1	+
A2AJ72;Q3TIX6;A0A0A6YY39;A0A0A6YX76;A0A0A6YVV5;F7AM43	4.93451	1.53435e-06	24.5879	Q3TIX6	Fubp3	Far upstream element (FUSE)-binding protein 3	+
O35465;O35465-2;F6WP10	3.5865	1.5976e-06	22.3106	O35465	Fkbp8	Peptidyl-prolyl cis-trans isomerase FKBP8	+
D3Z456;Q99N95;A0A1L1SU47;F6W7C7	4.25034	1.71187e-06	22.7629	Q99N95	Mrpl3	39S ribosomal protein L3, mitochondrial	+
Q9CXW4;E9PYL9;A2BH06;E9PZB3	5.31588	1.74196e-06	23.613	Q9CXW4	Rpl11	60S ribosomal protein L11	+
Q9CQA6;Q05BF0;A0A286YDP8	4.12314	1.74196e-06	22.7875	Q9CQA6	Chchd1	Coiled-coil-helix-coiled-coil-helix domain-containing protein 1	+
Q8BGA9	2.84869	1.74196e-06	22.2767	Q8BGA9	Oxa1l	Mitochondrial inner membrane protein OXA1L	+
Q3U0V1	3.14137	1.90297e-06	22.3177	Q3U0V1	Khsrp	Far upstream element-binding protein 2	+
Q62383	3.47036	1.90297e-06	22.4804	Q62383	Supt6h	Transcription elongation factor SPT6	+
Q9D0Q7;F6QAU7	4.9771	1.90297e-06	22.9357	Q9D0Q7	Mrpl45	39S ribosomal protein L45, mitochondrial	+
A0A1L1SR69;A0A1L1ST61;A0A1L1SV00;Q9JLR9;Q8R472	4.34058	1.90964e-06	22.461	Q9JLR9	Higd1a	HIG1 domain family member 1A, mitochondrial	+
Q9D3B1	3.53857	2.00406e-06	22.1794	Q9D3B1	Hacd2	Very-long-chain (3R)-3-hydroxyacyl-CoA dehydratase 2	+
Q9JIK5	3.40022	2.0091e-06	22.3217	Q9JIK5	Ddx21	Nucleolar RNA helicase 2	+
Q9EPQ8;Q9EPQ8-2;Q61818-2;Q61818	6.07444	2.0091e-06	24.2952	Q9EPQ8	Tcf20	Transcription factor 20	+
Q99N93	4.06419	2.04183e-06	22.91	Q99N93	Mrpl16	39S ribosomal protein L16, mitochondrial	+
Q8CFI7	3.34104	2.04183e-06	22.3873	Q8CFI7	Polr2b	DNA-directed RNA polymerase II subunit RPB2	+
G5E924	3.79249	2.05978e-06	22.8382	G5E924	Hnrnpl	Heterogeneous nuclear ribonucleoprotein L (Fragment)	+
P60824;K4DI65	3.72306	2.08414e-06	22.5276	P60824	Cirbp	Cold-inducible RNA-binding protein	+
P84099	4.51911	2.11305e-06	25.0861	P84099	Rpl19	60S ribosomal protein L19	+
A0A1L1SQA8;P62852	5.33796	2.20034e-06	23.1872	P62852	Rps25	40S ribosomal protein S25	+
A2AFK7;Q91VC3;D6RJ60;D6RJ11;A0A0N4SVM5;Q8BTU6;P60843;P10630;P10630-2;E9PV04;A0A0N4SVP8	4.67405	2.3142e-06	22.9368	P60843	Eif4a1	Eukaryotic initiation factor 4A-I	+
Q9JLZ6-2;Q9JLZ6	4.15314	2.3142e-06	22.7922	Q9JLZ6	Hic2	Hypermethylated in cancer 2 protein	+
Q9CWT6	3.48227	2.32875e-06	22.486	Q9CWT6	Ddx28	Probable ATP-dependent RNA helicase DDX28	+
E0CY15;E9PWD9;Q8BKF1	3.0106	2.36721e-06	22.2543	Q8BKF1	Polrmt	DNA-directed RNA polymerase, mitochondrial	+
Q5RIM6;Q60974-2;Q60974	2.93455	2.36721e-06	22.3397	Q60974	Ncor1	Nuclear receptor corepressor 1	+
Q99NB9;G5E866;A0A087WNS2	4.3726	2.38427e-06	22.6793	Q99NB9	Sf3b1	Splicing factor 3B subunit 1	+
E9PVC6;E9Q9E1;E9PVC5;Q6NZJ6;A0A0J9YUS5;Q6NZJ6-2;E9Q770;D3Z439;A0A0J9YVC1;A0A0J9YUC1;A0A0J9YUL1;D3YWY7;D3YWM1;D6RCH1;A0A0J9YU44;A0A0J9YTV0;D3YWC6	4.04528	2.54805e-06	22.8588	Q6NZJ6	Eif4g1	Eukaryotic translation initiation factor 4 gamma 1	+
P62274	3.4364	2.68818e-06	22.354	P62274	Rps29	40S ribosomal protein S29	+
F6U2C2;O70305;E9QM77;O70305-2;F7B6X4;O70305-3;F6V8M6;A0A286YDU2	3.02732	2.91575e-06	22.1861	O70305	Atxn2	Ataxin-2	+
E9Q5K9;E9Q5K9-3;E9Q5K9-2;D6RG95	2.79063	3.08779e-06	22.1892	E9Q5K9	Ythdc1	YTH domain-containing protein 1	+
Q921R2;P62301;A0A0U1RQ71	4.60923	3.21547e-06	23.3465	P62301	Rps13	40S ribosomal protein S13	+
Q9CY27;A0A1D5RLH3;G3UWE1;Q52L67	3.70312	3.27544e-06	22.5345	Q9CY27	Tecr	Very-long-chain enoyl-CoA reductase	+
C0HKD9;C0HKD8	2.85721	3.40365e-06	22.3906	C0HKD8	Mfap1a	Microfibrillar-associated protein 1A	+
P62849;P62849-2;P62849-3	4.41956	3.40496e-06	24.6577	P62849	Rps24	40S ribosomal protein S24	+
Q91V55;P97461;D3YYM6;D3Z1S8	4.03391	3.61783e-06	24.102	P97461	Rps5	40S ribosomal protein S5	+
A0A0G2JEY6;Q9D1R9;A0A0G2JGY8	4.48625	3.65777e-06	24.259	Q9D1R9	Rpl34	60S ribosomal protein L34	+
Q8K019-2;Q8K019	4.6211	3.8715e-06	23.2212	Q8K019	Bclaf1	Bcl-2-associated transcription factor 1	+
Q99N91	3.24121	3.8987e-06	22.508	Q99N91	Mrpl34	39S ribosomal protein L34, mitochondrial	+
Q9CWZ3;A0A0G2JFX7;A0A0N4SUH6;A0A0G2JEA9	2.70825	3.8987e-06	22.2678	Q9CWZ3	Rbm8a	RNA-binding protein 8A	+
Q9DCJ7	4.28085	3.90751e-06	22.8892	Q9DCJ7	Aurkaip1	Aurora kinase A-interacting protein	+
Q9DCI9	3.87167	4.15702e-06	22.568	Q9DCI9	Mrpl32	39S ribosomal protein L32, mitochondrial	+
Q8BJ05;Q8BJ05-2;Q8BJ05-3;A0A1Y7VJD9;A0A1Y7VK20;A0A1Y7VK72;Q8BJ05-4	3.3643	4.2524e-06	22.7742	Q8BJ05	Zc3h14	Zinc finger CCCH domain-containing protein 14	+
Q99020;Q20BD0	3.17583	4.28105e-06	22.3059	Q99020	Hnrnpab	Heterogeneous nuclear ribonucleoprotein A/B	+
Q8JZS9;E9QPQ8;A0A140LHT6;D3Z6C8	3.23838	4.45513e-06	21.9269	Q8JZS9	Mrpl48	39S ribosomal protein L48, mitochondrial	+
Q91VM5;A2AFI4	5.21724	4.46537e-06	24.3301	Q91VM5	Rbmxl1	RNA binding motif protein, X-linked-like-1	+
P14148;F6XI62	3.31211	4.46537e-06	25.5272	P14148	Rpl7	60S ribosomal protein L7	+
Q501J6;Q3U741;Q501J6-2	4.21214	4.59746e-06	22.5334	Q501J6	Ddx17	Probable ATP-dependent RNA helicase DDX17	+
Q9CQX8;Q9D6T9	2.85873	5.01443e-06	22.1326	Q9CQX8	Mrps36	28S ribosomal protein S36, mitochondrial	+
Q99K48;Q99K48-2;B1AXT0	3.80791	5.28194e-06	24.9966	Q99K48	Nono	Non-POU domain-containing octamer-binding protein	+
A2AVJ7;Q99PL5;Q99PL5-8;Q99PL5-7;Q99PL5-6;Q99PL5-5;Q99PL5-4;Q99PL5-3;Q99PL5-2;Q99PL5-9;Q99PL5-10;Q99PL5-11;Q99PL5-12	3.55461	5.38597e-06	22.3495	Q99PL5	Rrbp1	Ribosome-binding protein 1	+
Q9QX47-2;Q9QX47-4;H9KV01;H9KV15;Q9QX47-3;Q9QX47;H9KV00;H9KV02;F7CU80	3.70494	5.40465e-06	22.1602	Q9QX47	Son	Protein SON	+
A3KFU5;Q6PHQ9;Q91YZ8;D3Z5M2;A3KFU8	3.22885	5.40465e-06	22.709	Q91YZ8	Pabpc4	Polyadenylate-binding protein	+
Q91Z49;Q91Z49-2;Q91Z49-3;D3Z591	4.19671	5.45365e-06	22.6823	Q91Z49	Fyttd1	UAP56-interacting factor	+
Q9D937;A0A087WRC2	3.01253	5.45365e-06	22.3884	Q9D937		Uncharacterized protein C11orf98 homolog	+
Q3TLH4-5;Q3TLH4;S4R294;S4R2J9;A0A0A0MQ79;S4R2L9;S4R209;S4R2E2;S4R298	3.86124	5.45365e-06	23.2308	Q3TLH4	Prrc2c	Protein PRRC2C	+
P70372	4.96631	5.45365e-06	23.1512	P70372	Elavl1	ELAV-like protein 1	+
Q8R326;Q8R326-2	2.77723	5.85282e-06	22.3438	Q8R326	Pspc1	Paraspeckle component 1	+
P97855	2.71034	5.97013e-06	21.6972	P97855	G3bp1	Ras GTPase-activating protein-binding protein 1	+
Q5SFM8-3;Q5SFM8;Q5SFM8-2	2.71235	6.00342e-06	21.9336	Q5SFM8	Rbm27	RNA-binding protein 27	+
P84104;P84104-2;A2A4X6	3.64286	6.09273e-06	22.6248	P84104	Srsf3	Serine/arginine-rich splicing factor 3	+
Q62315;Q62315-2;G3UZT8;G3UZW3;G3UZQ8;G3UXE0;G3UYY7	2.44493	6.30995e-06	21.6762	Q62315	Jarid2	Protein Jumonji	+
E9Q4Q2;Q64213-2;D3YZC9;D3YZD0;Q64213-3;Q64213;F8WHF9;D3YVH4;F6Z9W2	2.75054	6.40295e-06	21.9384	Q64213	Sf1	Splicing factor 1	+
Q99M28;Q99M28-2	2.88661	6.64977e-06	22.3001	Q99M28	Rnps1	RNA-binding protein with serine-rich domain 1	+
Q9CQL5	2.43946	6.77372e-06	21.7047	Q9CQL5	Mrpl18	39S ribosomal protein L18, mitochondrial	+
Q8CIB9	2.32021	7.0325e-06	21.9	Q8CIB9	Esco2	N-acetyltransferase ESCO2	+
Q6ZWZ4;P47964;D3YX71	3.86552	7.1178e-06	22.2258	P47964	Rpl36	60S ribosomal protein L36	+
P62911;P17932	2.40539	7.18666e-06	25.6989	P62911	Rpl32	60S ribosomal protein L32	+
E9PZM7	2.4586	7.20319e-06	21.9488	E9PZM7	Scaf11	SR-related CTD-associated factor 11	+
Q3U9G9;A0A0A6YW01;A0A0A6YXT6;A0A0A6YWS3;A0A0A6YXW3	5.37054	7.22238e-06	23.8496	Q3U9G9	Lbr	Lamin-B receptor	+
Q99ME9;A0A217FL53	2.74284	7.63586e-06	21.8472	Q99ME9	Gtpbp4	Nucleolar GTP-binding protein 1	+
Q64475	3.95972	7.85398e-06	22.4542	Q64475	Hist1h2bb	Histone H2B type 1-B	+
A0A0R4J060;Q8BIH0;J3QNK5;Q8BIH0-2;Q8BIH0-3	2.32594	7.99556e-06	22.2589	Q8BIH0	Sap130	Histone deacetylase complex subunit SAP130	+
P27659;A0A087WNS0;A0A087WQK0;E9PWZ3;Q9CQ09	3.51443	8.86594e-06	25.5279	P27659	Rpl3	60S ribosomal protein L3	+
Q9CR57	4.92244	8.98949e-06	25.3099	Q9CR57	Rpl14	60S ribosomal protein L14	+
B1AV14;Q78IK4	2.4876	9.14646e-06	21.8484	Q78IK4	Apool	MICOS complex subunit Mic27	+
Q91VJ5;A2AER9;A2AER8	2.67416	9.14646e-06	22.0611	Q91VJ5	Pqbp1	Polyglutamine-binding protein 1	+
Q9D823	4.3619	9.14646e-06	22.9744	Q9D823	Rpl37	60S ribosomal protein L37	+
P19426-2;P19426;G3UY39	2.86279	9.16542e-06	22.0367	P19426	Nelfe	Negative elongation factor E	+
O35326;Q9D8S5;S4R2G3	2.09917	9.16542e-06	21.9781	O35326	Srsf5	Serine/arginine-rich splicing factor 5	+
Q61666;Q61666-3;Q61666-2	2.44454	9.16542e-06	22.5174	Q61666	Hira	Protein HIRA	+
P61979-3;B2M1R6;P61979;P61979-2;H3BKD0;H3BLL4;H3BLP7;H3BK96;Q8BT23;A0A286YDH1;A0A286YEC4;H3BKI8;A0A286YCM2;A0A286YDM3;H3BJ43;A0A286YE41	4.70545	9.16542e-06	23.6216	P61979	Hnrnpk	Heterogeneous nuclear ribonucleoprotein K	+
Q9CZX9	2.58471	9.18257e-06	22.0116	Q9CZX9	Emc4	ER membrane protein complex subunit 4	+
Q9EP97	2.89722	9.86542e-06	22.4884	Q9EP97	Senp3	Sentrin-specific protease 3	+
P14131	4.7046	1.0459e-05	24.1275	P14131	Rps16	40S ribosomal protein S16	+
Q80ZM5	2.30572	1.05405e-05	21.6983	Q80ZM5	H1fx	H1 histone family, member X	+
Q9Z1X4-3;Q9Z1X4;A0A1L1STE4;Q9Z1X4-2	2.81509	1.059e-05	21.7366	Q9Z1X4	Ilf3	Interleukin enhancer-binding factor 3	+
Q3TKT4;Q3TKT4-2;A0A0R4J170;G3UX35;E9QAB8;H3BJK2;Q6DIC0;F2Z4A9;H3BLH0	3.03479	1.06135e-05	22.3885	Q3TKT4	Smarca4	Transcription activator BRG1	+
P0CG14	-2.88933	1.10328e-05	24.2713	P0CG14	Chtf8	Chromosome transmission fidelity protein 8 homolog isoform 2	+
A2ACZ1;Q9D903	2.40861	1.10579e-05	21.7302	Q9D903	Ebna1bp2	Probable rRNA-processing protein EBP2	+
F6SXM5;P32067	2.77626	1.11449e-05	21.977	P32067	Ssb	Lupus La protein homolog	+
B1B1D8;Q9D773;B1B1D7	3.63671	1.11675e-05	22.7254	Q9D773	Mrpl2	39S ribosomal protein L2, mitochondrial	+
Q99KG3-2;Q99KG3-3;Q99KG3;Q91YE7-2;Q91YE7;S4R273	2.45815	1.11886e-05	22.0835	Q91YE7	Rbm5	RNA-binding protein 5	+
Q06185;Q8BTB6	2.65784	1.14573e-05	22.4525	Q06185	Atp5i	ATP synthase subunit e, mitochondrial	+
Q8BP67;F6RSK3	4.67783	1.1585e-05	24.4421	Q8BP67	Rpl24	60S ribosomal protein L24	+
Q9CQF8	2.69972	1.15953e-05	22.1383	Q9CQF8	Mrpl57	Ribosomal protein 63, mitochondrial	+
E9Q7G0;F6ZQA3;A0A1B0GT38;A0A1B0GSH2;A0A1B0GT61;A0A1B0GSW3	2.45262	1.18736e-05	21.9891	E9Q7G0	Numa1	Nuclear mitotic apparatus protein 1	+
I7HPW1;Q7JJ13;Q3TH63;Q7JJ13-2	2.54041	1.19375e-05	22.038	Q7JJ13	Brd2	Bromodomain-containing protein 2	+
Q9CQV1;D6RI93	2.53798	1.20031e-05	21.8615	Q9CQV1	Pam16	Mitochondrial import inner membrane translocase subunit TIM16	+
P41105;F6Z0X0	4.24068	1.20808e-05	26.1801	P41105	Rpl28	60S ribosomal protein L28	+
Q61464-4;A0A0N4SV80;Q61464;E9QML5;A0A0N4SV38;Q61464-7;Q61464-2;A0A0N4SVI8;Q61464-5;E9QKZ7;A0A0N4SVM8;Q3TZK9;Q61464-3;A0A0N4SWG8;A0A0N4SUP3	2.62055	1.25841e-05	22.0498	Q61464	Znf638	Zinc finger protein 638	+
Q8CCJ3	2.21702	1.26033e-05	21.7213	Q8CCJ3	Ufl1	E3 UFM1-protein ligase 1	+
Q3UM18-2;Q3UM18;D6RFS1;F7AMG0	3.81758	1.34108e-05	22.9217	Q3UM18	Lsg1	Large subunit GTPase 1 homolog	+
Q99N94;Q3UK02	3.17499	1.35973e-05	22.3266	Q99N94	Mrpl9	39S ribosomal protein L9, mitochondrial	+
Q3TZX8;Q3TZX8-3;Q3TZX8-2	2.2129	1.37259e-05	21.7798	Q3TZX8	Nol9	Polynucleotide 5'-hydroxyl-kinase NOL9	+
Q80WW9	2.47243	1.41538e-05	22.2136	Q80WW9	Ddrgk1	DDRGK domain-containing protein 1	+
Q8CHI8-5;Q8CHI8-3;Q8CHI8-2;Q8CHI8-4;Q8CHI8;Q641K9;D3Z6R8	2.95744	1.41538e-05	21.883	Q8CHI8	Ep400	E1A-binding protein p400	+
A0A087WRG2;Q6NV83-2;Q6NV83;Q6NV83-3;A0A087WQT2;A0A087WR93	3.69767	1.43547e-05	22.6461	Q6NV83	U2surp	U2 snRNP-associated SURP motif-containing protein	+
P13011	3.40385	1.43547e-05	22.5518	P13011	Scd2	Acyl-CoA desaturase 2	+
Q8BGW5-2;Q8BGW5	1.96936	1.49694e-05	21.6584	Q8BGW5	Nabp1	SOSS complex subunit B2	+
E9PUY1;O35680	2.48535	1.50281e-05	21.7657	O35680	Mrps12	28S ribosomal protein S12, mitochondrial	+
Q5F2E7;Q5F2E7-2	3.15314	1.58169e-05	23.0095	Q5F2E7	Nufip2	Nuclear fragile X mental retardation-interacting protein 2	+
Q9CR59	5.02235	1.58808e-05	23.6233	Q9CR59	Gadd45gip1	Growth arrest and DNA damage-inducible proteins-interacting protein 1	+
Q8C2Q8;Q91VR2;A2AKV0;A2AKV1;A2AKV2;A2AKV3;A2AKU9	4.09048	1.58808e-05	24.5122	Q91VR2	Atp5c1	ATP synthase subunit gamma, mitochondrial	+
Q9Z1X2;G3UYQ3;Q9Z1X2-2	2.43587	1.61125e-05	21.7925	Q9Z1X2	Ptdss2	Phosphatidylserine synthase 2	+
Q569Z6;Q8BZN7;F6YH92;F7AB07;F6YSQ2	4.50389	1.63597e-05	24.1415	Q569Z6	Thrap3	Thyroid hormone receptor-associated protein 3	+
Q9QYS9;Q9QYS9-7;Q9QYS9-8;Q9QYS9-4;Q9QYS9-3;Q9QYS9-6;Q9QYS9-2	3.19162	1.66103e-05	22.3855	Q9QYS9	Qki	Protein quaking	+
P62264;D3Z7I1;D3YVF4	5.59379	1.67291e-05	24.7337	P62264	Rps14	40S ribosomal protein S14	+
Q7TQH0-3;Q7TQH0-2;A0A0U1RPL0;Q7TQH0;E9Q5Q0;Q3TGG2	4.25428	1.6904e-05	22.6915	Q7TQH0	Atxn2l	Ataxin-2-like protein	+
Q9DC33;Q9DC33-2;Q9DC33-3;A0A1L1SRA5	2.58612	1.6904e-05	21.7008	Q9DC33	Hmg20a	High mobility group protein 20A	+
Q9CQR2	3.98039	1.72391e-05	22.7199	Q9CQR2	Rps21	40S ribosomal protein S21	+
O54941	2.35099	1.96001e-05	21.9916	O54941	Smarce1	SWI/SNF-related matrix-associated actin-dependent regulator of chromatin subfamily E member 1	+
Q9DCA5;F6WEP7;E9Q2V8	2.35019	2.10961e-05	21.4047	Q9DCA5	Brix1	Ribosome biogenesis protein BRX1 homolog	+
P01804;P01803;P01800;P01799;P01797;P01796;P01802;P01801;A0A075B5T3;J3QK03;P01798;A0A075B5T2;A0A0A6YWU3;A0A0A6YWS9	2.16702	2.13359e-05	21.4347	P01796		Ig heavy chain V-III region A4	+
Q9CQM8;O09167	4.97249	2.14482e-05	23.6467	O09167	Rpl21	60S ribosomal protein L21	+
Q8R149-2;Q8R149;A0A1L1SSX5	2.4759	2.20102e-05	22.2608	Q8R149	Bud13	BUD13 homolog	+
G5E8C4;Q8BRH0;A0A0R4J173;Q8BRH0-2	2.04919	2.32836e-05	21.2607	Q8BRH0	Tmtc3	Transmembrane and TPR repeat-containing protein 3	+
F8WI31;D3Z4V1;Q922V4	2.38416	2.35618e-05	22.4155	Q922V4	Plrg1	Pleiotropic regulator 1	+
Q9CX30-2	3.66193	2.42682e-05	22.2263	Q9CX30-2	Yif1b	Protein YIF1B	+
G3X9L6;Q9DCX2;B1ASE2	2.25589	2.44494e-05	21.8396	Q9DCX2	Atp5h	ATP synthase subunit d, mitochondrial	+
P62960;Q9Z2C8-2;A0A0A0MQD2;B2RUF0;Q9Z2C8	3.68134	2.44494e-05	23.1811	P62960	Ybx1	Nuclease-sensitive element-binding protein 1	+
P62082;F6SVV1	4.79708	2.44494e-05	23.7342	P62082	Rps7	40S ribosomal protein S7	+
P23116	2.05271	2.5328e-05	21.7177	P23116	Eif3a	Eukaryotic translation initiation factor 3 subunit A	+
P47911	3.56958	2.61474e-05	25.4054	P47911	Rpl6	60S ribosomal protein L6	+
Q921S7	2.52718	2.66151e-05	21.7599	Q921S7	Mrpl37	39S ribosomal protein L37, mitochondrial	+
Q8BWW4;G3X9Q6;E9Q066	5.4362	2.80642e-05	23.8292	Q8BWW4	Larp4	La-related protein 4	+
Q9JJI8	2.14631	2.80921e-05	21.1864	Q9JJI8	Rpl38	60S ribosomal protein L38	+
Q9EPU0-2;Q9EPU0	2.59156	2.89635e-05	21.7187	Q9EPU0	Upf1	Regulator of nonsense transcripts 1	+
A2AS70;O54826;A2AS72	2.24463	2.99706e-05	21.7659	O54826	Mllt10	Protein AF-10	+
J3QM80;Q9Z2X1;Q9Z2X1-2;J3QMV8;J3QP45;J3QMT0	3.25032	2.99706e-05	23.7311	Q9Z2X1	Hnrnpf	Heterogeneous nuclear ribonucleoprotein F	+
E9PVX6-2;E9PVX6;A0A1B0GQV9	2.16882	2.99706e-05	21.987	E9PVX6	Mki67	Proliferation marker protein Ki-67	+
Q9JKB3;Q9JKB3-2	2.93661	3.11376e-05	22.2285	Q9JKB3	Ybx3	Y-box-binding protein 3	+
Q921F2;A0A087WR97;A0A087WRZ5;Q6VYI5;A0A087WSE4;A0A087WRP4;H3BJV1;A0A087WQA5;A0A087WS74	4.8965	3.14258e-05	24.8285	Q921F2	Tardbp	TAR DNA-binding protein 43	+
Q8CD26	2.2142	3.26907e-05	21.8859	Q8CD26	Slc35e1	Solute carrier family 35 member E1	+
Q80WJ7;F6QHD1;F6QFT1;F6ZQL0;F6ZSG0;E9PUX0	4.27109	3.32075e-05	23.281	Q80WJ7	Mtdh	Protein LYRIC	+
A2AMY5;Q91VX2;A2AMY7	2.38672	3.39261e-05	21.7833	Q91VX2	Ubap2	Ubiquitin-associated protein 2	+
Q8CI61	1.70918	3.51721e-05	21.6249	Q8CI61	Bag4	BAG family molecular chaperone regulator 4	+
O55201;O55201-2	2.09258	3.96614e-05	21.8709	O55201	Supt5h	Transcription elongation factor SPT5	+
Q9DBS8	2.13452	4.12594e-05	21.7188	Q9DBS8	Poc5	Centrosomal protein POC5	+
Q9ESW4	1.67835	4.25981e-05	21.0806	Q9ESW4	Agk	Acylglycerol kinase, mitochondrial	+
Q6IQX8	2.32832	4.38312e-05	21.5132	Q6IQX8	Zfp219	Zinc finger protein 219	+
Q9CQ69;I7HPX6	3.96857	4.39805e-05	23.1901	Q9CQ69	Uqcrq	Cytochrome b-c1 complex subunit 8	+
Q9D9P1;D3Z0L4;Q9CRB9;S4R238	3.75202	4.4967e-05	24.5454	Q9CRB9	Chchd3	MICOS complex subunit Mic19	+
Q8CGZ0;A0A1D5RL92;G5E8I8	3.08322	4.57375e-05	22.2893	Q8CGZ0	Cherp	Calcium homeostasis endoplasmic reticulum protein	+
Q7TSC1;G3UX48	2.11953	4.79609e-05	22.229	Q7TSC1	Prrc2a	Protein PRRC2A	+
P17809;G3V010	4.12791	5.02808e-05	23.7444	P17809	Slc2a1	Solute carrier family 2, facilitated glucose transporter member 1	+
Q99JB2;A2AG39;F6WI02	3.77275	5.80258e-05	22.3031	Q99JB2	Stoml2	Stomatin-like protein 2, mitochondrial	+
Q9CR62;Q5SX48;Q5SX46	3.17745	6.08831e-05	22.9116	Q9CR62	Slc25a11	Mitochondrial 2-oxoglutarate/malate carrier protein	+
P58059;D3YVZ9	2.1853	6.14827e-05	21.8787	P58059	Mrps21	28S ribosomal protein S21, mitochondrial	+
Q9Z1M8	3.25477	6.21838e-05	22.1139	Q9Z1M8	Ik	Protein Red	+
P63325;Q3UW83	5.26617	6.26905e-05	24.3607	P63325	Rps10	40S ribosomal protein S10	+
Q8BHS3	2.02278	6.31247e-05	21.4124	Q8BHS3	Rbm22	Pre-mRNA-splicing factor RBM22	+
Q9CZ83;Q9CZ83-2	2.66798	6.3934e-05	22.5068	Q9CZ83	Mrpl55	39S ribosomal protein L55, mitochondrial	+
Q9CQP0;Q8R0E2	2.52479	6.74044e-05	22.0559	Q9CQP0	Mrpl33	39S ribosomal protein L33, mitochondrial	+
Q8VDM6;Q8VDM6-3;Q8VDM6-2	2.34992	6.76876e-05	22.0729	Q8VDM6	Hnrnpul1	Heterogeneous nuclear ribonucleoprotein U-like protein 1	+
Q80U78-2;Q80U78-3;Q80U78;E9Q6M7;Q3TTW5;Q80U78-4;A8WHM8	1.9751	6.76876e-05	21.9547	Q80U78	Pum1	Pumilio homolog 1	+
Q9CQS8;E9PW43	4.84235	6.81582e-05	24.0494	Q9CQS8	Sec61b	Protein transport protein Sec61 subunit beta	+
E9Q784;REV__E9Q784	1.72963	6.81596e-05	22.0099	E9Q784	Zc3h13	Zinc finger CCCH domain-containing protein 13	+
Q9CZX8;D3YUT3;D3Z722;D3Z5R8;D3YUG3;S4R223	5.38444	6.98721e-05	25.8267	Q9CZX8	Rps19	40S ribosomal protein S19	+
P62830;A2A6F8	3.30678	7.13124e-05	22.9026	P62830	Rpl23	60S ribosomal protein L23	+
P35980;A0A1B0GSS8;A0A1B0GQU8;A0A1B0GSF7;A0A1B0GS28;A0A1B0GSA8;A0A1B0GRZ3	3.48869	7.13124e-05	22.7855	P35980	Rpl18	60S ribosomal protein L18	+
D3YY55;E9Q317	2.72214	7.24329e-05	22.3112	D3YY55	Sap18	Histone deacetylase complex subunit SAP18	+
P62983	1.87216	7.24614e-05	22.0614	P62983	Rps27a	Ubiquitin-40S ribosomal protein S27a	+
Q9D6U8	2.41286	7.24614e-05	22.1801	Q9D6U8	Fam162a	Protein FAM162A	+
Q61191;B1AUX2;F6SJS2	2.38429	7.37173e-05	21.68	Q61191	Hcfc1	Host cell factor 1	+
Q8BU00-2;Q8BU00	2.2604	7.5025e-05	21.672	Q8BU00	Ikzf5	Zinc finger protein Pegasus	+
Q6PR54-2;Q6PR54;Q6PR54-3	2.21602	7.82533e-05	21.5145	Q6PR54	Rif1	Telomere-associated protein RIF1	+
P62717;A0A1D5RLW5;A0A1D5RME4;A0A1D5RM85;A0A1D5RMC7;A0A1D5RM79	3.6307	7.82533e-05	22.5873	P62717	Rpl18a	60S ribosomal protein L18a	+
Q9DC71	2.23605	8.07529e-05	22.1447	Q9DC71	Mrps15	28S ribosomal protein S15, mitochondrial	+
S4R1Y5;Q9JJ80;G3X926;S4R2R2;S4R2H5	1.60358	8.07529e-05	21.1331	Q9JJ80	Rpf2	Ribosome production factor 2 homolog	+
Q6A026;E9QPI5;A0A0J9YV33	2.10229	8.11627e-05	21.5841	Q6A026	Pds5a	Sister chromatid cohesion protein PDS5 homolog A	+
P14115	2.51385	8.64389e-05	24.1057	P14115	Rpl27a	60S ribosomal protein L27a	+
Q9CQN7;A0A0A6YXF9	2.60661	8.64389e-05	22.1469	Q9CQN7	Mrpl41	39S ribosomal protein L41, mitochondrial	+
P62267	3.79228	8.64389e-05	23.7057	P62267	Rps23	40S ribosomal protein S23	+
Q9CZW5	2.1667	9.07325e-05	21.7634	Q9CZW5	Tomm70	Mitochondrial import receptor subunit TOM70	+
Q9CPV3	3.30824	9.17426e-05	22.1813	Q9CPV3	Mrpl42	39S ribosomal protein L42, mitochondrial	+
Q8CGY8	2.29232	9.60005e-05	22.0024	Q8CGY8	Ogt	UDP-N-acetylglucosamine--peptide N-acetylglucosaminyltransferase 110 kDa subunit	+
F7BJB9;A0A0J9YU83;A0A0J9YUV3	2.57936	9.62683e-05	22.2603	F7BJB9	Morc3	MORC family CW-type zinc finger protein 3	+
Q9JKF7	1.83884	0.000103091	21.5238	Q9JKF7	Mrpl39	39S ribosomal protein L39, mitochondrial	+
G3UXJ6;G3UZ48;G3UZI2;A0A0R4J259;Q7TMK9-2;G3UY67;G3UXU5;S4R1E9;G3UYK7;G3UWM1;A2AW41;G3V018;Q7TMK9	1.57939	0.000111655	21.7111	Q7TMK9	Syncrip	Heterogeneous nuclear ribonucleoprotein Q	+
P62918	3.63704	0.000112202	25.1924	P62918	Rpl8	60S ribosomal protein L8	+
D3Z0S6;Q62189;D6RI83;F8VQ88	3.50109	0.000117266	22.8168	Q62189	Snrpa	U1 small nuclear ribonucleoprotein A	+
Q0VBD2	1.86335	0.000117511	21.4074	Q0VBD2	Mcm10	Protein MCM10 homolog	+
Q9WV98	2.42364	0.000119315	21.8101	Q9WV98	Timm9	Mitochondrial import inner membrane translocase subunit Tim9	+
Q9DBR1-2;Q9DBR1	2.22948	0.00012424	21.6288	Q9DBR1	Xrn2	5'-3' exoribonuclease 2	+
Q00PI9	2.56735	0.000129436	22.0206	Q00PI9	Hnrnpul2	Heterogeneous nuclear ribonucleoprotein U-like protein 2	+
Q9CPR5;A0A0A6YVP4;Q9CPR5-2;F8WHN1	2.11062	0.000134936	21.3233	Q9CPR5	Mrpl15	39S ribosomal protein L15, mitochondrial	+
P56379;A0A1Y7VLP0	3.03842	0.000135982	22.5736	P56379	Mp68	6.8 kDa mitochondrial proteolipid	+
Q8CHH5	-1.63511	0.000143156	20.3947	Q8CHH5	Bicral	BRD4-interacting chromatin-remodeling complex-associated protein-like	+
P67984	2.49554	0.000144408	21.8211	P67984	Rpl22	60S ribosomal protein L22	+
Q60520;Q60520-1;E9Q2L1;E9PXF9	2.22016	0.000147733	22.1821	Q60520	Sin3a	Paired amphipathic helix protein Sin3a	+
P63260;P60710;E9Q5F4;P68134;P68033;G3UZ07;P63268;P62737;G3UYG0;E9Q606;A0A1D5RM20;D3Z2K3;D3YZY0;E9Q1F2;B1ATY1;E9Q2D1;F6WX90;F8WGM8;Q8BFZ3;V9GXQ2;A0A0U1RQ96	-1.81202	0.000152065	25.1887	P60710	Actb	Actin, cytoplasmic 1	+
Q8K2Y7	2.20003	0.00015553	21.7693	Q8K2Y7	Mrpl47	39S ribosomal protein L47, mitochondrial	+
Q8BG51;Q8BG51-2;Q8BG51-3;Q8BG51-4	1.6421	0.000156319	21.7256	Q8BG51	Rhot1	Mitochondrial Rho GTPase 1	+
Q6A068;A0A1W2P7S8;A0A1W2P7Z8;A0A1W2P7H4;A0A1W2P855;A0A1W2P6Q8	2.16168	0.000166043	21.6848	Q6A068	Cdc5l	Cell division cycle 5-like protein	+
P97379-2;P97379	3.06795	0.00017455	23.0251	P97379	G3bp2	Ras GTPase-activating protein-binding protein 2	+
Q8BG81;Q3UDD3;F6VR84	2.42859	0.000179851	26.0969	Q8BG81	Poldip3	Polymerase delta-interacting protein 3	+
Q0VBL3	2.42812	0.000181889	21.6747	Q0VBL3	Rbm15	RNA-binding motif protein 15	+
Q8K0H5	1.75736	0.000188047	21.0146	Q8K0H5	Taf10	Transcription initiation factor TFIID subunit 10	+
Q69ZR9-2;Q69ZR9	1.70857	0.000193434	21.5288	Q69ZR9	Fam208a	Protein TASOR	+
Q8K310;A0A087WSU2;A0A087WQD6;A0A087WNP3;A0A087WPU5;A0A087WPQ5;A0A087WSP7;A0A087WQZ1;A0A087WQP4;A0A087WSF8;A0A087WQ54	4.40573	0.000199208	25.008	Q8K310	Matr3	Matrin-3	+
Q3UPF5-2;Q3UPF5;D3Z5I1;G3X9X5	2.16099	0.000200832	21.6585	Q3UPF5	Zc3hav1	Zinc finger CCCH-type antiviral protein 1	+
Q8BRH4;F8WI37;G3UWZ3;G3UY45;Q8BRH4-2	1.50766	0.000208355	21.4504	Q8BRH4	Kmt2c	Histone-lysine N-methyltransferase 2C	+
A2APB8	2.14762	0.000211398	21.8045	A2APB8	Tpx2	Targeting protein for Xklp2	+
E9QN31;Q922K7;A0A0N4SW16	2.16116	0.000214813	21.5455	Q922K7	Nop2	Probable 28S rRNA (cytosine-C(5))-methyltransferase	+
Q9R1C7;Q9R1C7-2;A0A1B0GRU8;A0A1B0GSF1;A2AQW6;A0A1B0GSH6	1.80108	0.000233642	21.755	Q9R1C7	Prpf40a	Pre-mRNA-processing factor 40 homolog A	+
Q8CHY6;E9QMN5;A0A1I7Q4G8;A0A1D5RM07;A0A1D5RM58	1.49171	0.000234212	21.5097	Q8CHY6	Gatad2a	Transcriptional repressor p66 alpha	+
Q6ZWZ6;P63323;F7AEH4;A0A1W2P7A1	4.17967	0.000244141	24.2456	P63323	Rps12	40S ribosomal protein S12	+
Q9DCC5;P23198;D3Z1A9;D3Z313	1.28877	0.000244141	21.2214	P23198	Cbx3	Chromobox protein homolog 3	+
P56135;F8WHP8	3.17515	0.000244901	22.9701	P56135	Atp5j2	ATP synthase subunit f, mitochondrial	+
P62855	1.85815	0.000244901	21.5213	P62855	Rps26	40S ribosomal protein S26	+
P12970;A0A140T8L3;A0A140T8L1;V9GX35	4.86372	0.000253392	25.222	P12970	Rpl7a	60S ribosomal protein L7a	+
Q8JZQ2	1.85147	0.000255143	21.6287	Q8JZQ2	Afg3l2	AFG3-like protein 2	+
Q9CQT2;A0A1L1SRC3	2.04598	0.000259649	21.7953	Q9CQT2	Rbm7	RNA-binding protein 7	+
Q920L1	1.87725	0.000262365	21.6622	Q920L1	Fads1	Fatty acid desaturase 1	+
B1AU25;Q9Z0X1	2.80973	0.000268204	21.9155	Q9Z0X1	Aifm1	Apoptosis-inducing factor 1, mitochondrial	+
P10126;P62631;D3Z3I8;D3YZ68	3.16072	0.000268204	22.7477	P10126	Eef1a1	Elongation factor 1-alpha 1	+
Q8C1D8;A0A1D5RLV0;A0A1D5RMB4;Q8C1D8-2	2.39783	0.000278385	22.2127	Q8C1D8	Iws1	Protein IWS1 homolog	+
Q8BKL1;Q8BJJ6;Q62280	2.13143	0.000283482	21.4429	Q62280	Ss18	Protein SSXT	+
Q8BVY0	1.7906	0.000293021	21.7762	Q8BVY0	Rsl1d1	Ribosomal L1 domain-containing protein 1	+
Q8C7E9	2.42616	0.000300143	22.0945	Q8C7E9	Cstf2t	Cleavage stimulation factor subunit 2 tau variant	+
Q9D1P0;F7CXG9;G5E909	2.13806	0.000310679	22.1225	Q9D1P0	Mrpl13	39S ribosomal protein L13, mitochondrial	+
P61255;B1ARA5;B1ARA3	4.05984	0.000313263	25.1053	P61255	Rpl26	60S ribosomal protein L26	+
A0A0G2JF72;Q8JZN2;Q91W50	1.62381	0.000315049	21.8763	Q91W50	Csde1	Cold shock domain-containing protein E1	+
A0A1W2P7G2;Q9D1J3;A0A1W2P6N2	1.46162	0.000337956	21.6823	Q9D1J3	Sarnp	SAP domain-containing ribonucleoprotein	+
Q9EQI8	2.11428	0.00033935	21.7316	Q9EQI8	Mrpl46	39S ribosomal protein L46, mitochondrial	+
E9PW20;Q9CY57;Q9CY57-3;D3YZA1;D3Z7T7;Q9CY57-4;Q9CY57-2;Q9CY57-5	4.66599	0.00034468	23.5729	Q9CY57	Chtop	Chromatin target of PRMT1 protein	+
Q920B9;G3X956	1.56107	0.000354023	21.4382	Q920B9	Supt16h	FACT complex subunit SPT16	+
Q3TIX9	1.84825	0.000362466	21.3499	Q3TIX9	Usp39	U4/U6.U5 tri-snRNP-associated protein 2	+
Q9Z315	3.34784	0.000363144	22.2953	Q9Z315	Sart1	U4/U6.U5 tri-snRNP-associated protein 1	+
P62843;D3YTQ9	2.36718	0.000377648	22.5694	P62843	Rps15	40S ribosomal protein S15	+
O09106;D3YYI8	1.85543	0.000385235	21.8605	O09106	Hdac1	Histone deacetylase 1	+
P48962	1.62408	0.000389961	26.0161	P48962	Slc25a4	ADP/ATP translocase 1	+
Q9CPR4;Q6ZWZ7;B2RY53	2.45988	0.00039739	24.0263	Q9CPR4	Rpl17	60S ribosomal protein L17	+
A2A6T4;Q8R035;Q8R035-2;D6RHR8	1.75611	0.000416498	21.1446	Q8R035	Mrpl58	Peptidyl-tRNA hydrolase ICT1, mitochondrial	+
P35922-3;E9QAT0;P35922-2;Q6AXB7;P35922;P35922-9;P35922-8;D3Z6U8;P35922-7;E9QNF5;E9QAS8;P35922-5;P35922-4;P35922-6;E9QAS9;P35922-11;P35922-10;P35922-12	1.51161	0.000421054	21.5179	P35922	Fmr1	Synaptic functional regulator FMR1	+
P62702;V9GWY0	3.13902	0.000426204	22.4625	P62702	Rps4x	40S ribosomal protein S4, X isoform	+
Q8CHP5-2;Q8CHP5	1.79916	0.000432504	21.8548	Q8CHP5	Pym1	Partner of Y14 and mago	+
A0A087WQX6;A0A087WSS5;A0A087WSE8;Q9D902	1.29592	0.000452954	21.5218	Q9D902	Gtf2e2	General transcription factor IIE subunit 2	+
D3Z6S1;Q8BM55	1.8762	0.000472735	21.0929	Q8BM55	Tmem214	Transmembrane protein 214	+
F8WGA8;Q5SUF2;Q5SUF2-3;Q5SUF2-2	1.36133	0.000476163	21.2569	Q5SUF2	Luc7l3	Luc7-like protein 3	+
L7N236;Q62012;L7MU67;B1B0X0;B1AZM2;B1AVZ5;B1AV09;A2BI02;B1B0X6;A2AJU2;L7N278;E9QA14;E9Q1L3;A2BI72;A2ADW8	1.66787	0.000476163	21.5022	Q62012	Ott	Ott protein	+
Q69ZK6;A0A0A0MQ98;G3UZM1	2.99784	0.000476163	22.2686	Q69ZK6	Jmjd1c	Probable JmjC domain-containing histone demethylation protein 2C	+
Q9DB15	2.52453	0.000497158	21.615	Q9DB15	Mrpl12	39S ribosomal protein L12, mitochondrial	+
Q8BH07	1.47395	0.000503837	21.5898	Q8BH07	Arl6ip6	ADP-ribosylation factor-like protein 6-interacting protein 6	+
D3YVB4;D3Z712;F8WJ41;P62245	1.99167	0.000512472	22.1025	P62245	Rps15a	40S ribosomal protein S15a	+
Q8VEM8;G5E902;E9PX16	3.57201	0.000538086	23.2074	Q8VEM8	Slc25a3	Phosphate carrier protein, mitochondrial	+
Q9CPW7	1.46218	0.000548866	21.1325	Q9CPW7	Zmat2	Zinc finger matrin-type protein 2	+
Q6ZWN5;D3YUV6;D3Z673;F7CJS8;D3YWH9;Q9CXW7	2.25489	0.000590643	21.8029	Q6ZWN5	Rps9	40S ribosomal protein S9	+
G3X8Q1;A0A1W2P819	1.28848	0.00060202	21.4439	G3X8Q1	Cabin1	Calcineurin binding protein 1, isoform CRA_a	+
D6REI1;D6RGP6;A0A0R4J047;Q9CYI4	1.55965	0.000620435	21.7819	Q9CYI4	Luc7l	Putative RNA-binding protein Luc7-like 1	+
Q8BX10-2;Q8BX10	1.47413	0.000655224	21.5424	Q8BX10	Pgam5	Serine/threonine-protein phosphatase PGAM5, mitochondrial	+
Q0P678;H3BIW0;G3X8T2;H3BJJ9	2.01277	0.00069656	21.7943	Q0P678	Zc3h18	Zinc finger CCCH domain-containing protein 18	+
Q61937;Q5SQB5;Q5SQB0	3.3853	0.000731188	25.4344	Q61937	Npm1	Nucleophosmin	+
Q6PAL7	1.68203	0.000733862	21.4336	Q6PAL7	Ahdc1	AT-hook DNA-binding motif-containing protein 1	+
P62806	-1.56877	0.000751759	23.4539	P62806	Hist1h4a; Hist1h4b; Hist1h4c; Hist1h4d; Hist1h4f; Hist1h4h; Hist1h4i; Hist1h4j; Hist1h4k; Hist1h4m; Hist2h4a; Hist4h4	Histone H4	+
D3YXK1	1.50973	0.000764812	21.5257	D3YXK1	Samd1	Atherin	+
Q61136;A0A1Y7VLT3	1.30018	0.000791352	21.5776	Q61136	Prpf4b	Serine/threonine-protein kinase PRP4 homolog	+
O88291;A0A0R4J098	1.6456	0.000797779	21.453	O88291	Znf326	DBIRD complex subunit ZNF326	+
Q9CPQ1;A0A0G2JDA6;D3Z6E1	1.52059	0.000802652	21.3613	Q9CPQ1	Cox6c	Cytochrome c oxidase subunit 6C	+
Q9D8E6	3.49818	0.000815199	25.8049	Q9D8E6	Rpl4	60S ribosomal protein L4	+
P62270;A0A1Y7VKY1;F6YVP7;S4R1N6	3.85877	0.000848245	24.0572	P62270	Rps18	40S ribosomal protein S18	+
P83882;A0A0A6YW33;E9Q131	2.35844	0.00085113	22.7432	P83882	Rpl36a	60S ribosomal protein L36a	+
P57784	1.62735	0.000874666	21.7177	P57784	Snrpa1	U2 small nuclear ribonucleoprotein A'	+
Q9D2R8;Q8R2K5	1.90467	0.000880673	21.8138	Q9D2R8	Mrps33	28S ribosomal protein S33, mitochondrial	+
Q6P4T2	1.99879	0.000929362	22.1079	Q6P4T2	Snrnp200	U5 small nuclear ribonucleoprotein 200 kDa helicase	+
A0A0G2JDG8;Q6P4S8;K3W4P2;A0A0G2JH17	1.9346	0.000948005	22.1343	Q6P4S8	Ints1	Integrator complex subunit 1	+
A2A715;Q3TBW2	1.69282	0.00100414	21.5612	Q3TBW2	Mrpl10	39S ribosomal protein L10, mitochondrial	+
D3Z6F5;Q03265;D6RJ16	2.55955	0.00100467	23.7122	Q03265	Atp5a1	ATP synthase subunit alpha, mitochondrial	+
E9Q8K8;Q6ZPZ3;A0A1B0GRU3;Q6ZPZ3-2	2.02571	0.00100887	21.8538	Q6ZPZ3	Zc3h4	Zinc finger CCCH domain-containing protein 4	+
E9Q616	3.02678	0.00101409	23.6282	E9Q616	Ahnak	AHNAK nucleoprotein (desmoyokin)	+
P17095;P17095-1	1.8969	0.00102288	21.9625	P17095	Hmga1	High mobility group protein HMG-I/HMG-Y	+
D6RE33;G5E896;F6ZJ27;A0A0R4J1Q0;F6V5I7;Q3UJB9	1.92698	0.00102963	21.4755	Q3UJB9	Edc4	Enhancer of mRNA-decapping protein 4	+
Q99MJ9;A0A1W2P700	1.46395	0.00104034	21.3561	Q99MJ9	Ddx50	ATP-dependent RNA helicase DDX50	+
E9Q4M4;Q91VN4	1.87122	0.00104378	21.7824	Q91VN4	Chchd6	MICOS complex subunit Mic25	+
Q4JK59;A0A0G2JF55;Q4JK59-3;Q4JK59-2	1.54865	0.00107327	21.411	Q4JK59	Tet2	Methylcytosine dioxygenase TET2	+
P62751;A0A140T8M7;D3YTY6	3.80586	0.00111449	24.9297	P62751	Rpl23a	60S ribosomal protein L23a	+
Q9DAY9	1.85275	0.00119585	21.5745	Q9DAY9	Npm1	Nucleophosmin	+
D6RDC1;D6RIR0;D6RFP3;Q8K1A5	1.27192	0.00125772	21.3066	Q8K1A5	Tmem41b	Transmembrane protein 41B	+
A0A087WSG5;P51949	1.11171	0.00135798	21.3021	P51949	Mnat1	CDK-activating kinase assembly factor MAT1	+
Q9JMK2	1.76192	0.00136011	21.7293	Q9JMK2	Csnk1e	Casein kinase I isoform epsilon	+
Q8K072	1.54517	0.00140145	21.8001	Q8K072	Reep4	Receptor expression-enhancing protein 4	+
P62862;Q642K5	4.20801	0.00141767	23.9025	P62862	Fau	40S ribosomal protein S30	+
B2RY56;S4R2B1;S4R2J4;S4R1X9;S4R2J1;S4R2F7;S4R2A4;S4R2B0	1.16763	0.00142848	21.371	B2RY56	Rbm25	RNA-binding protein 25	+
Q6NZN0-5;E9Q640;Q6NZN0-3;Q6NZN0-4;Q6NZN0-2;E9PYZ7;Q6NZN0;E9PUF4	1.4062	0.00152164	21.1534	Q6NZN0	Rbm26	RNA-binding protein 26	+
Q9ESU6;Q3UH70;B0V2V6;Q9ESU6-2;B0V2V8;A2AKA9;Q8K2F0;Q8K2F0-2	1.7164	0.00155582	21.5479	Q8K2F0	Brd3	Bromodomain-containing protein 3	+
Q9D4H9-3;Q9D4H9;G5E8S0;Q9D4H9-2;A0A0N4SWI1	1.32306	0.00155756	20.9162	Q9D4H9	Phf14	PHD finger protein 14	+
Q6XZL8;F7CVL0;F6SJX8	1.51774	0.00156731	21.2046	Q6XZL8	Dot1l	Histone-lysine N-methyltransferase, H3 lysine-79 specific	+
A2BI12;Q99JF8-2;Q99JF8;F6RB63;F6W677	1.14277	0.00168597	21.7439	Q99JF8	Psip1	PC4 and SFRS1-interacting protein	+
Q6ZWV7;G3UWD7;F6XS56	2.94659	0.0017297	24.0517	Q6ZWV7	Rpl35	60S ribosomal protein L35	+
Q80VJ6;Q3URS2;A0A1C7CYU6;A0A1B0GRH6	1.2469	0.0018211	21.2616	Q3URS2	Zscan4f	Zinc finger and SCAN domain containing protein 4F	+
Q91XC9	1.85147	0.00185751	21.614	Q91XC9	Pex16	Peroxisomal membrane protein PEX16	+
Q99J47;Z4YKT6;Q99J47-2	1.2881	0.00190763	21.1391	Q99J47	Dhrs7b	Dehydrogenase/reductase SDR family member 7B	+
A0A087WRN1;F8WI22;Q8K019-3;A0A087WQA0	1.40014	0.00191381	21.4499	Q8K019-3	Bclaf1	Bcl-2-associated transcription factor 1	+
Q9Z1P6;G3UXZ4	-2.7579	0.00192196	21.1571	Q9Z1P6	Ndufa7	NADH dehydrogenase [ubiquinone] 1 alpha subcomplex subunit 7	+
Q8BZR9;Q8BZR9-2;Q8BZR9-3	1.25533	0.00216568	21.0474	Q8BZR9	Ncbp3	Nuclear cap-binding protein subunit 3	+
F8WIP7;Q61103;D3Z5N6	1.48582	0.00218364	21.4626	Q61103	Dpf2	Zinc finger protein ubi-d4	+
Q9DBR0	1.02827	0.00244934	21.4012	Q9DBR0	Akap8	A-kinase anchor protein 8	+
Q8R2K3;D3Z3Y3;Q9CYR0	-4.20136	0.00258238	22.3644	Q9CYR0	Ssbp1	Single-stranded DNA-binding protein, mitochondrial	+
Q8R404	1.57202	0.00262122	21.506	Q8R404	Mic13	MICOS complex subunit MIC13	+
Q6J1H4;Q6J1H4-2	1.21919	0.00269068	21.6759	Q6J1H4	Utf1	Undifferentiated embryonic cell transcription factor 1	+
P62858;G3UYV7	4.64098	0.00274278	24.9991	P62858	Rps28	40S ribosomal protein S28	+
Q91YK2	0.997198	0.00283504	21.0766	Q91YK2	Rrp1b	Ribosomal RNA processing protein 1 homolog B	+
A0A087WQF8;A0A087WS04;A0A087WS29;A0A087WQG4;A0A087WNW3;A0A087WQI3;A0A087WS23;A0A087WQQ5;Q61595-2;A0A087WP48;Q61595-16;Q61595-3;Q61595-14;Q61595-6;A0A087WQD0;Q61595-9;A0A087WPW5;Q61595-13;A0A087WQ25;Q61595-5;A0A087WRS1;A0A087WP85;A0A087WP14;A0A087WPX0;F8VQC7;Q61595-12;Q61595-4;Q61595-8;Q61595-15;Q61595-10;Q61595-7;Q61595-11;Q61595;A0A087WR91;A0A087WPY8	1.63606	0.00290999	22.0791	Q61595	Ktn1	Kinectin	+
Q3TWW8;A0A0A6YXX6	2.2733	0.00292119	22.6087	Q3TWW8	Srsf6	Serine/arginine-rich splicing factor 6	+
Q9CX86	3.76437	0.00295065	23.9199	Q9CX86	Hnrnpa0	Heterogeneous nuclear ribonucleoprotein A0	+
E9Q3G8;A0A286YCP2	1.87272	0.00330214	21.5154	E9Q3G8	Nup153	Nucleoporin 153	+
P10854;P70696	1.92715	0.00336237	22.0939	P10854	Hist1h2bm	Histone H2B type 1-M	+
Q80TJ7;Q80TJ7-2;Z4YL84;A2ABV1;Q9WTU0	1.1688	0.00341607	21.4017	Q9WTU0	Phf2	Lysine-specific demethylase PHF2	+
A6H619-2;A6H619;F6WXS6;F7ANA1;A0A1B0GR47	1.15524	0.00341785	21.4572	A6H619	Phrf1	PHD and RING finger domain-containing protein 1	+
Q3TSG4	1.12153	0.00351188	21.065	Q3TSG4	Alkbh5	RNA demethylase ALKBH5	+
Q6P6I6-2;Q6P6I6;E9PZ54	0.839307	0.00355487	21.3569	Q6P6I6	Polr2m	DNA-directed RNA polymerase II subunit GRINL1A	+
O88735;E9QMU3;O88735-2;D3YWN7;A0A1L1SVB6	1.703	0.00355844	21.7495	O88735	Map7	Ensconsin	+
Q91YR7-2;Q91YR7	1.28303	0.00356204	21.6465	Q91YR7	Prpf6	Pre-mRNA-processing factor 6	+
O70551;B2KF32;F8WGJ7	1.25253	0.00356204	21.2831	O70551	Srpk1	SRSF protein kinase 1	+
P51410;A0A140T8T4;A0A0G2JES3;D3Z629;D3YZT0;S4R1R7	2.52234	0.00358502	24.4171	P51410	Rpl9	60S ribosomal protein L9	+
P62892	1.56028	0.00359929	21.7522	P62892	Rpl39	60S ribosomal protein L39	+
Q9DC28;Q9DC28-2	1.48374	0.00387396	21.4505	Q9DC28	Csnk1d	Casein kinase I isoform delta	+
O88477	1.21208	0.00415657	21.4138	O88477	Igf2bp1	Insulin-like growth factor 2 mRNA-binding protein 1	+
Q80W00-2;Q80W00	0.988938	0.00422018	21.4117	Q80W00	Ppp1r10	Serine/threonine-protein phosphatase 1 regulatory subunit 10	+
Q5ND52	1.33144	0.00422018	21.5701	Q5ND52	Mrm3	rRNA methyltransferase 3, mitochondrial	+
G5E8E3;Q8R3Y5;A0A0R4J2B5;A0A087WRI8;Q8R3Y5-2;A0A087WPA4	1.64752	0.00435724	21.4599	Q8R3Y5		Uncharacterized protein C19orf47 homolog	+
Q3THK3	1.18971	0.00450284	21.629	Q3THK3	Gtf2f1	General transcription factor IIF subunit 1	+
Q9JJF3	1.24099	0.00468021	21.2948	Q9JJF3	Riox1	Ribosomal oxygenase 1	+
Q8BZ21;G3X940	1.10246	0.0047733	21.1492	Q8BZ21	Kat6a	Histone acetyltransferase KAT6A	+
O35129;F6QPR1;F6Q8V7	2.67751	0.00486184	23.7344	O35129	Phb2	Prohibitin-2	+
Q01320	1.57548	0.00502714	21.5579	Q01320	Top2a	DNA topoisomerase 2-alpha	+
Q8C796;A0A0R4J1I0;D3YUX3	1.50709	0.0052373	21.3318	Q8C796	Rcor2	REST corepressor 2	+
Q8C2E4	1.47433	0.0052818	21.9119	Q8C2E4	Ptcd1	Pentatricopeptide repeat-containing protein 1, mitochondrial	+
Q8CAQ8-2;Q8CAQ8;Q8CAQ8-5;E9QAY6;E9Q800;A0A0U1RP81;Q8CAQ8-3;A0A1B0GX08;Q8CAQ8-4;E9PVS5;A0A0U1RQ14	2.14206	0.00575061	23.222	Q8CAQ8	Immt	MICOS complex subunit Mic60	+
Q3TDQ1;A0A0R4J0D3	1.51476	0.00628335	21.4565	Q3TDQ1	Stt3b	Dolichyl-diphosphooligosaccharide--protein glycosyltransferase subunit STT3B	+
O55142	1.68254	0.00630498	21.5635	O55142	Rpl35a	60S ribosomal protein L35a	+
Q80X82;F8WJD4;D3Z2M2;S4R2Q3	1.72598	0.00660405	21.7046	Q80X82	Sympk	Symplekin	+
Q8K4P0;D3YX80	1.64051	0.00718185	21.5125	Q8K4P0	Wdr33	pre-mRNA 3' end processing protein WDR33	+
P19253;A0A1B0GTA1;A0A1B0GS68;A0A1B0GSB2;A0A1B0GSC2;A0A1B0GSQ6;A0A1B0GT00;A0A1B0GQW6;A0A1B0GSF0;A0A1B0GRH1;A0A140T8K2;A0A1B0GSJ2;A0A1B0GSL5	2.3601	0.00721451	23.3851	P19253	Rpl13a	60S ribosomal protein L13a	+
Q9Z1N5	1.02839	0.00732067	21.6647	Q9Z1N5	Ddx39b	Spliceosome RNA helicase Ddx39b	+
Q8CI75;Q8CI75-2	-6.91215	0.0085387	23.5117	Q8CI75	Dis3l2	DIS3-like exonuclease 2	+
Q5XJF6;P53026;D6RE43	2.21144	0.00861506	22.5508	P53026	Rpl10a	60S ribosomal protein L10a	+
A0A0J9YTR2	-0.963529	0.00894783	20.6096	A0A0J9YTR2	0610012G03Rik	RIKEN cDNA 0610012G03 gene	+
Q9R0U0-2;Q9R0U0;Q3TFP0;Q9R0U0-3	1.24128	0.00951458	21.2858	Q9R0U0	Srsf10	Serine/arginine-rich splicing factor 10	+
Q587J6;G3UYN0;E9PZU6;E9PXD6	2.01112	0.0109401	22.4837	Q587J6	L1td1	LINE-1 type transposase domain-containing protein 1	+
Q9DB20;F6XVM5;F7D3P8	1.83466	0.0111318	21.8741	Q9DB20	Atp5o	ATP synthase subunit O, mitochondrial	+
P97868-2;P97868	1.04911	0.0118405	21.4702	P97868	Rbbp6	E3 ubiquitin-protein ligase RBBP6	+
Q8CGF7-3;Q8CGF7-2;Q8CGF7	0.944382	0.013233	21.0785	Q8CGF7	Tcerg1	Transcription elongation regulator 1	+
Q921L3;A0A0A6YVS2	1.45363	0.0136512	20.9117	Q921L3	Tmco1	Calcium load-activated calcium channel	+
Q8K2T8	1.19102	0.0138025	21.7556	Q8K2T8	Paf1	RNA polymerase II-associated factor 1 homolog	+
P62900;A0A0A6YX26;A0A0A6YXL3	3.06283	0.0138025	24.543	P62900	Rpl31	60S ribosomal protein L31	+
O88491;A0A286YE36;E9QAE4	1.30918	0.0139577	21.176	O88491	Nsd1	Histone-lysine N-methyltransferase, H3 lysine-36 and H4 lysine-20 specific	+
Q9CYX7	0.980863	0.0139612	21.2681	Q9CYX7	Rrp15	RRP15-like protein	+
A2AS44;Q68FH0-2;A2AS45;Q68FH0;Q68FH0-3;A2AS47;V9GXG7	1.21907	0.0146632	21.6274	Q68FH0	Pkp4	Plakophilin-4	+
Q6P1H6-2;Q6P1H6;Q6P1H6-3;Q6P1H6-4	0.944196	0.0149136	21.2219	Q6P1H6	Ankle2	Ankyrin repeat and LEM domain-containing protein 2	+
Q5SPL2;Q5SPL2-2;Q5SS87;F7AXU7	0.762506	0.015201	21.4272	Q5SPL2	Phf12	PHD finger protein 12	+
P51881	0.869998	0.0155477	29.4704	P51881	Slc25a5	ADP/ATP translocase 2	+
Q3TYA6	1.50244	0.0162005	20.8978	Q3TYA6	Mphosph8	M-phase phosphoprotein 8	+
Q8CH18-2;Q8CH18-3;Q8CH18	1.1624	0.0163026	21.1899	Q8CH18	Ccar1	Cell division cycle and apoptosis regulator protein 1	+
E0CYH0;Q9ER69;E0CZF5;Q9ER69-2	1.09545	0.0164461	21.5297	Q9ER69	Wtap	Pre-mRNA-splicing regulator WTAP	+
Q91YQ5	2.08807	0.0182192	22.0512	Q91YQ5	Rpn1	Dolichyl-diphosphooligosaccharide--protein glycosyltransferase subunit 1	+
B2RQG2;A0A087WS81	1.13199	0.0182192	21.4363	B2RQG2	Phf3	PHD finger protein 3	+
Q9Z204-4;Q9Z204-3;Q9Z204-2	0.923349	0.0191538	26.8889	Q9Z204-2	Hnrnpc	Heterogeneous nuclear ribonucleoproteins C1/C2	+
A0A140LJ08;Q80XR5;P26369	0.983111	0.0200025	21.1385	P26369	U2af2	Splicing factor U2AF 65 kDa subunit	+
E0CX59;E0CXK9;Q9CQ73	0.686176	0.0200399	21.1126	Q9CQ73	Pkp2	Plakophilin 2	+
P53986	0.74471	0.0216546	20.8754	P53986	Slc16a1	Monocarboxylate transporter 1	+
P67778;Q5SQG5	1.46749	0.0219504	23.1409	P67778	Phb	Prohibitin	+
Q9DCF9-2;Q9DCF9	1.24304	0.0222553	21.4619	Q9DCF9	Ssr3	Translocon-associated protein subunit gamma	+
P58064	-0.757946	0.0228296	20.9405	P58064	Mrps6	28S ribosomal protein S6, mitochondrial	+
P61965	1.45109	0.0236681	21.0607	P61965	Wdr5	WD repeat-containing protein 5	+
Q80WC1;Q80WC1-4;Q80WC1-2;Q80WC1-3;F6TB64;F6UTU1	-0.90222	0.0250552	24.8284	Q80WC1	Ubn2	Ubinuclein-2	+
Q8CDD9-2;Q8CDD9;D3Z005;D3Z1H3;D3YWW6	-1.70857	0.0259731	21.0804	Q8CDD9	Lrif1	Ligand-dependent nuclear receptor-interacting factor 1	+
V9GXF3;Q99JX7;V9GX96	-0.820592	0.027374	20.9647	Q99JX7	Nxf1	Nuclear RNA export factor 1	+
P40201;Q8C7Q2	-0.811788	0.0275972	20.3379	P40201	Chd1	Chromodomain-helicase-DNA-binding protein 1	+
A0A0G2JGQ5;A0A0G2JG10;Q497W9;O35286	0.800485	0.0282867	21.2501	O35286	Dhx15	Pre-mRNA-splicing factor ATP-dependent RNA helicase DHX15	+
Q91XA2	2.01245	0.0310625	21.778	Q91XA2	Golm1	Golgi membrane protein 1	+
Q9D1B9;F6U4U1	1.62202	0.0324879	21.0793	Q9D1B9	Mrpl28	39S ribosomal protein L28, mitochondrial	+
Q925I1-2;Q925I1;H3BKI6;H3BK90;V9GWS5;V9GWS6	1.30006	0.0351074	25.3089	Q925I1	Atad3	ATPase family AAA domain-containing protein 3	+
Q8R1K1	1.59965	0.035217	20.9225	Q8R1K1	Ubac2	Ubiquitin-associated domain-containing protein 2	+
Q9JHS9;A0A1L1SVD8	1.52164	0.0370406	21.4176	Q9JHS9	Cwc15	Spliceosome-associated protein CWC15 homolog	+
Q9Z110-2;Q9Z110;H3BKJ8;H3BLE8;D3Z0B4	-2.23864	0.038574	21.8411	Q9Z110	Aldh18a1	Delta-1-pyrroline-5-carboxylate synthase	+
E9Q286	0.993443	0.0404693	21.3233	E9Q286	Ice1	Little elongation complex subunit 1	+
A0A0G2JE25;A0A0G2JGP4;P32883-2;Q9D091;P32883;P08556	-0.913337	0.0425047	20.3952	P32883	Kras	GTPase KRas	+
Q62141-1;Q62141;Q62141-2;Q62141-3	-0.813956	0.043864	20.6001	Q62141	Sin3b	Paired amphipathic helix protein Sin3b	+
Q99N92	0.718188	0.0454318	20.694	Q99N92	Mrpl27	39S ribosomal protein L27, mitochondrial	+
D3Z0M9	0.856102	0.0467183	21.0813	D3Z0M9	Ddx23	DEAD (Asp-Glu-Ala-Asp) box polypeptide 23	+
Q3URQ0	0.974678	0.0469031	21.0641	Q3URQ0	Tex10	Testis-expressed protein 10	+
P10922	0.912633	0.0474953	20.8984	P10922	H1f0	Histone H1.0	+
Q6ZWY9;Q64478;P10853;Q8CBB6	0.923104	0.0507077	25.7862	P10853	Hist1h2bf; Hist1h2bj; Hist1h2bl; Hist1h2bn	Histone H2B type 1-F/J/L
D3YWX2;F6YTL8;Q9R0I7;E9Q803	0.936349	0.0508498	21.424	Q9R0I7	Ylpm1	YLP motif-containing protein 1
E9Q0W3	-0.603464	0.0510546	20.4948	E9Q0W3	Ptbp1	Polypyrimidine tract-binding protein 1 (Fragment)
F6VYQ6;Q8K366;P56960	0.733987	0.0518519	20.8428	P56960	Exosc10	Exosome component 10
Q9JJ66	-0.873381	0.052783	20.176	Q9JJ66	Cdc20	Cell division cycle protein 20 homolog
H7BX50;A2AWL7-3;A2AWL7;E9QLG3;A2AWL7-2	0.742555	0.0599424	20.8893	A2AWL7	Mga	MAX gene-associated protein
Q99LE6	0.572969	0.0649511	21.1692	Q99LE6	Abcf2	ATP-binding cassette sub-family F member 2
P63154	0.752904	0.0692254	20.8447	P63154	Crnkl1	Crooked neck-like protein 1
Q6ZPV2-2;Q6ZPV2	-0.563043	0.070074	20.6815	Q6ZPV2	Ino80	DNA helicase INO80
Q91YT7;E9PW90	0.733499	0.0704824	21.187	Q91YT7	Ythdf2	YTH domain-containing family protein 2
B7ZW84;Q80ZA7-2;Q80ZA7;B7ZNB2	0.973364	0.0710754	21.0592	Q80ZA7	Fmr1nb	Fragile X mental retardation 1 neighbor protein
A0A0N4SVC2;Q6PFR5;E9QP00;A0A0N4SV13	-0.721595	0.0714926	20.547	Q6PFR5	Tra2a	Transformer-2 protein homolog alpha
Q80ZS3	1.00955	0.0744987	21.4133	Q80ZS3	Mrps26	28S ribosomal protein S26, mitochondrial
Q9EQH4-5;Q9EQH4-3;Q9EQH4-2;Q9EQH4;Q9EQH4-4	0.652741	0.075707	20.6714	Q9EQH4	Taf8	Transcription initiation factor TFIID subunit 8
Q80YV3;F7CGG2;E9PZA7;E9QLK7;E9PWT1;A0A1D5RLL4	0.672608	0.0780734	21.1375	Q80YV3	Trrap	Transformation/transcription domain-associated protein
P35979;F8VQK7	1.99197	0.0783177	23.4734	P35979	Rpl12	60S ribosomal protein L12
Q8C9B9;Q8C9B9-3;A0A0R4J0L7	0.748679	0.0833356	20.96	Q8C9B9	Dido1	Death-inducer obliterator 1
E0CZ27;F8WI35;P84244;P84228;P68433;A0A1W2P768;P02301;E0CYR7;E0CYN1	-0.612929	0.0842275	23.7684	P02301	H3f3c	Histone H3.3C
I7HJS1;O08579;Q3THM8;B7FAU5	0.604374	0.0906424	21.0681	O08579	Emd	Emerin
Q8VI33;A0A087WNM2;A0A087WR08;A0A087WQ57	1.09639	0.0965468	21.2568	Q8VI33	Taf9	Transcription initiation factor TFIID subunit 9
P60867	1.6616	0.102516	24.2977	P60867	Rps20	40S ribosomal protein S20
A2A5R8;Q9Z108;Q9DBE7;A2A5S3;V9GX87	0.629125	0.11055	21.0286	Q9Z108	Stau1	Double-stranded RNA-binding protein Staufen homolog 1
Q60865;A2BH47;F6YP03	0.768358	0.111827	21.5065	Q60865	Caprin1	Caprin-1
P59326;A2AWN8	0.590137	0.114068	20.7962	P59326	Ythdf1	YTH domain-containing family protein 1
Q9D125	0.985247	0.114458	20.8777	Q9D125	Mrps25	28S ribosomal protein S25, mitochondrial
Q80YR5;F6WIZ2;D6RJ78;D6RHP9;F6XJ79;F6Z0Y5	0.488081	0.117299	21.2778	Q80YR5	Safb2	Scaffold attachment factor B2
G3UWD4;Q8K2H1-2;Q3UBL8;Q8K2H1;G3X959	0.934849	0.119882	21.1085	Q8K2H1	Pphln1	Periphilin-1
Q8K2M0-2;Q8K2M0	1.22356	0.127275	20.9386	Q8K2M0	Mrpl38	39S ribosomal protein L38, mitochondrial
A0A0G2JE46;A0A0G2JDP0;O35387;A0A0G2JGR0;A0A0G2JEE6;A0A0G2JFF9	0.672672	0.129182	21.0405	O35387	Hax1	HCLS1-associated protein X-1
P18608;D3Z607	1.03428	0.131106	21.1652	P18608	Hmgn1	Non-histone chromosomal protein HMG-14
Q8BX22;Q8BX22-2;A2AUZ7;Q8BX22-3;A2AUZ6	0.798965	0.134693	22.0855	Q8BX22	Sall4	Sal-like protein 4
A2RTL5;S4R265;S4R2L4;S4R1M5;S4R1N9;Q8BI46;S4R2G2	0.513329	0.136853	21.9247	A2RTL5	Rsrc2	Arginine/serine-rich coiled-coil protein 2
Q9DBY8	0.779423	0.138687	21.2468	Q9DBY8	Nvl	Nuclear valosin-containing protein-like
P30999-2;P30999-3;G3X9V2;P30999;E9Q8Z5;E9Q8Z6;E9Q8Z8;D3Z7H6;E9Q8Z4;E9Q8Z9;D3Z2H2;D3Z2H7;E9Q986;E9Q906;E9Q907;E9Q905;E9Q903;E9Q901;E9Q904	0.473214	0.138687	20.9084	P30999	Ctnnd1	Catenin delta-1
A2A7B5	0.39889	0.146534	21.6588	A2A7B5	Prdm2	PR domain-containing 2, with ZNF domain
P14733	0.357596	0.150192	23.8492	P14733	Lmnb1	Lamin-B1
Q9CU62	0.688002	0.154222	21.2933	Q9CU62	Smc1a	Structural maintenance of chromosomes protein 1A
Q60668-3;F6SHF3;F6ZV59;Q60668-4;G5E8G0;Q60668	0.480833	0.160942	20.8497	Q60668	Hnrnpd	Heterogeneous nuclear ribonucleoprotein D0
Q9DBF7;Q9DBF7-2;Q9DBF7-3	0.652049	0.164506	20.8814	Q9DBF7	Cwc25	Pre-mRNA-splicing factor CWC25 homolog
P26231	-0.521828	0.169612	20.534	P26231	Ctnna1	Catenin alpha-1
Q9CYH6	0.468627	0.171777	21.0261	Q9CYH6	Rrs1	Ribosome biogenesis regulatory protein homolog
Q9Z1W5;Q6TAW2-2;Q6TAW2	0.78638	0.172144	21.1482	Q6TAW2	Serp2	Stress-associated endoplasmic reticulum protein 2
Q3UHR0;E9Q7G4;F6Z7L1;Q80WC3	-0.478453	0.175021	20.5988	Q3UHR0	Bahcc1	BAH and coiled-coil domain-containing protein 1
D3YZ46;D3Z019;Q3U2S8	0.519383	0.175021	20.6866	Q3U2S8	Hvcn1	Voltage-gated hydrogen channel 1
Q5U4C3	0.891022	0.192995	21.0173	Q5U4C3	Scaf1	Splicing factor, arginine/serine-rich 19
P97496-2;Q3UNN4;P97496;Q3UZD0	1.01864	0.196197	20.9431	P97496	Smarcc1	SWI/SNF complex subunit SMARCC1
Q9CXS4;Q9CXS4-2	0.385281	0.200848	20.6011	Q9CXS4	Cenpv	Centromere protein V
Q78PY7	0.875557	0.210915	21.1382	Q78PY7	Snd1	Staphylococcal nuclease domain-containing protein 1
Q8BM75-2;Q8BM75	0.463189	0.210915	20.907	Q8BM75	Arid5b	AT-rich interactive domain-containing protein 5B
A0A1D5RLM0;O35231-2;A0A0R4J220;E9PWU7;O35231	-0.466269	0.212597	21.0052	O35231	Kifc3	Kinesin-like protein KIFC3
Q80T69;A0A0H2UH30	-0.521247	0.214851	20.4861	Q80T69	Rsbn1	Round spermatid basic protein 1
Q8BP71-5;Q8BP71	0.725799	0.218366	21.5049	Q8BP71	Rbfox2	RNA binding protein fox-1 homolog 2
A1L3S7;Q8VHR5;Q8VHR5-2;A0A0U1RNM2	0.573236	0.218366	20.9826	Q8VHR5	Gatad2b	Transcriptional repressor p66-beta
G3UX79;Q99N84;Q99N84-2;G3UYQ9;G3UYX8	0.40634	0.220834	21.7143	Q99N84	Mrps18b	28S ribosomal protein S18b, mitochondrial
Q02395-2;E9QAD3;Q02395	0.421892	0.227979	21.3528	Q02395	Mtf2	Metal-response element-binding transcription factor 2
Q9Z0V7	0.706441	0.235044	21.0675	Q9Z0V7	Timm17b	Mitochondrial import inner membrane translocase subunit Tim17-B
O70472	0.338378	0.244305	20.8282	O70472	Tmem131	Transmembrane protein 131
Q9D338	1.15059	0.245482	20.8741	Q9D338	Mrpl19	39S ribosomal protein L19, mitochondrial
Q8BU11	0.741684	0.245802	20.8245	Q8BU11	Tox4	TOX high mobility group box family member 4
A0A1L1STM2;Q3UB74	-0.558421	0.252089	20.6295	Q3UB74	Tbrg1	Transforming growth factor beta regulator 1
Q8CI11-2;Q8CI11	0.828602	0.255309	21.3595	Q8CI11	Gnl3	Guanine nucleotide-binding protein-like 3
Q8C1Q6;A0A0R3P9C4	0.486317	0.255756	21.1122	Q8C1Q6	Smim4	Small integral membrane protein 4
P27661	1.04582	0.259516	23.5433	P27661	H2afx	Histone H2AX
Q8BL97-4;Q8BL97-2;Q8BL97;Q8BL97-3	0.534263	0.260956	20.8537	Q8BL97	Srsf7	Serine/arginine-rich splicing factor 7
A0A0G2JE08;A0A0G2JFE0;A0A0G2JFB2;Q80VL1	-0.335874	0.273981	20.4748	Q80VL1	Tdrkh	Tudor and KH domain-containing protein
Q9CZU3	0.531947	0.273981	21.1157	Q9CZU3	Skiv2l2	Superkiller viralicidic activity 2-like 2
P11881-8;P11881-7;P11881-6;P11881-5;P11881-4;P11881-2;P11881-3;P11881;A0A1D5RLA1	0.353767	0.2799	21.0556	P11881	Itpr1	Inositol 1,4,5-trisphosphate receptor type 1
D3Z4W4;P58735;G5E8U1	0.301478	0.289218	21.2036	P58735	Slc26a1	Sulfate anion transporter 1
Q9CPY3;Q9CPY3-2	0.472386	0.293798	21.2826	Q9CPY3	Cdca5	Sororin
D3YWC2;D3Z6F1;Q9JM93	-0.416478	0.317189	20.6674	Q9JM93	Arl6ip4	ADP-ribosylation factor-like protein 6-interacting protein 4
Q7TSH6;Q6PFF0	0.428922	0.348788	21.0699	Q7TSH6	Scaf4	SR-related CTD-associated factor 4
Q5SVF9;Q8BKT7;A0A0R4J0J6	-0.520771	0.369316	20.8715	Q8BKT7	Thoc5	THO complex subunit 5 homolog
P20152;A2AKJ2;A0A0A6YWC8	-0.368295	0.371825	22.8804	P20152	Vim	Vimentin
J3QJX0;E9PXY1;A2A432-2;A2A432	-0.519086	0.377086	20.4881	A2A432	Cul4b	Cullin-4B
Q9CPT5;D3Z7M5	-0.296151	0.406903	20.6766	Q9CPT5	Nop16	Nucleolar protein 16
Q6PCM2-2;Q6PCM2	-0.24734	0.420185	20.5971	Q6PCM2	Ints6	Integrator complex subunit 6
Q69ZQ2;A0A0N4SV52;A0A0N4SV90;A0A0N4SUJ7	-0.330933	0.435979	20.5255	Q69ZQ2	Isy1	Pre-mRNA-splicing factor ISY1 homolog
Q9CPW3	0.300199	0.449942	21.3361	Q9CPW3	Mrpl54	39S ribosomal protein L54, mitochondrial
Q8R1F0	0.315859	0.472592	21.0408	Q8R1F0	D8Ertd738e	Leydig cell tumor 10 kDa protein homolog
Q9D1I6	-0.296098	0.472913	25.8303	Q9D1I6	Mrpl14	39S ribosomal protein L14, mitochondrial
Q00547-2;Q00547	0.255234	0.496212	20.7874	Q00547	Hmmr	Hyaluronan mediated motility receptor
Q921N6	-0.232788	0.496649	20.4006	Q921N6	Ddx27	Probable ATP-dependent RNA helicase DDX27
Q542V3;Q8VE97	0.293304	0.512077	20.5148	Q8VE97	Srsf4	Serine/arginine-rich splicing factor 4
E9QAS4;Q6PDQ2;E9QAS5	0.250244	0.533002	20.5347	Q6PDQ2	Chd4	Chromodomain-helicase-DNA-binding protein 4
Q9D0B0;F6RTE1	0.251169	0.549336	20.5334	Q9D0B0	Srsf9	Serine/arginine-rich splicing factor 9
Q5NBX1-2;G5E8P4;Q5NBX1-3;G3UWY3;Q5NBX1	0.199142	0.55042	20.627	Q5NBX1	Cobl	Protein cordon-bleu
F6VVY4;Q8JZU2	-0.171601	0.559442	20.9238	Q8JZU2	Slc25a1	Tricarboxylate transport protein, mitochondrial
Q5XG73-3;E9QNH7;Z4YM84;Q5XG73-2;Q5XG73	0.21157	0.580112	20.6131	Q5XG73	Acbd5	Acyl-CoA-binding domain-containing protein 5
Q8CCG4;E9PUG8	-0.215277	0.590708	20.7607	Q8CCG4	Dppa4	Developmental pluripotency-associated protein 4
Q91W18-2;Q91W18-3;Q91W18;E9Q6T6	-0.155304	0.593159	20.2932	Q91W18	Tdrd3	Tudor domain-containing protein 3
G8JL74;G3UXA6;G3UZ01;Q8BHD7-2;Q8BHD7;G3UXZ6;G3UY95	0.285523	0.604365	20.872	Q8BHD7	Ptbp3	Polypyrimidine tract-binding protein 3
Q8C0I4;Q8C9X6;Q6PBH3	0.166827	0.610684	20.7955	Q8C9X6	Epc1	Enhancer of polycomb homolog 1
Q6PIJ4	0.295524	0.614108	20.8717	Q6PIJ4	Nfrkb	Nuclear factor related to kappa-B-binding protein
P14869;D3YVM5;S4R1N1	0.271894	0.614129	20.877	P14869	Rplp0	60S acidic ribosomal protein P0
Q9WVM1	0.122957	0.624332	20.9521	Q9WVM1	Racgap1	Rac GTPase-activating protein 1
A2AEB5;A2AEB4;A2AEB3;Q9R0Q4;A2AEB6;A2AEB8;A2AEB7	0.236418	0.624332	20.7781	Q9R0Q4	Morf4l2	Mortality factor 4-like protein 2
A2AAN2;Q8BMA6	0.141434	0.627306	20.7532	Q8BMA6	Srp68	Signal recognition particle subunit SRP68
P21619-2;P21619;A0A0R4J0Q5	0.139496	0.634722	20.2641	P21619	Lmnb2	Lamin-B2
Q8BK35	0.173299	0.634722	21.0145	Q8BK35	Nop53	Ribosome biogenesis protein NOP53
J3QMC5;A2ANY6	-0.197274	0.647254	21.1415	A2ANY6	Mdn1	Midasin
Q9Z103	0.157988	0.647254	21.4059	Q9Z103	Adnp	Activity-dependent neuroprotector homeobox protein
A0A0G2JF16;Q8R344	-0.220397	0.648315	20.8436	Q8R344	Ccdc12	Coiled-coil domain-containing protein 12
A2AGS6;Q4QQM4	-0.125243	0.678932	20.3686	Q4QQM4	Trp53i11	Tumor protein p53-inducible protein 11
A0A0R4J0E4;Q7TQK1-2;Q7TQK1	0.15767	0.693951	20.8232	Q7TQK1	Ints7	Integrator complex subunit 7
Q8K194	0.296137	0.724053	21.0432	Q8K194	Snrnp27	U4/U6.U5 small nuclear ribonucleoprotein 27 kDa protein
Q4G0F8-2;Q4G0F8;Q4G0F8-3	0.216028	0.728641	22.8315	Q4G0F8	Ubn1	Ubinuclein-1
Q8CCF0-2;Q8CCF0	-0.107374	0.800005	20.8281	Q8CCF0	Prpf31	U4/U6 small nuclear ribonucleoprotein Prp31
Q9D8P4;A0A1B0GSV1;H3BJT9;H3BIZ3;Q9D8P4-2	0.0956338	0.804775	20.5722	Q9D8P4	Mrpl17	39S ribosomal protein L17, mitochondrial
Q9JJ89	0.117433	0.816402	20.8988	Q9JJ89	Ccdc86	Coiled-coil domain-containing protein 86
Q8R4U7;E9Q9L3	0.0910384	0.834863	20.1973	Q8R4U7	Luzp1	Leucine zipper protein 1
A0A0N4SV66;Q8R1M2;Q8CGP6;Q8CGP4;Q64523;Q8CGP7;Q8CGP5;Q8BFU2;C0HKE9;C0HKE8;C0HKE7;C0HKE6;C0HKE5;C0HKE4;C0HKE3;C0HKE2;C0HKE1;Q6GSS7;Q8R029	0.136484	0.837508	20.9612	Q6GSS7	Hist2h2aa1; Hist2h2aa2	Histone H2A type 2-A
A0A0U1RPK1;A0A0U1RNQ4;A0A0U1RPN4;A0A0U1RNN7	-0.156158	0.83753	23.3502	A0A0U1RNN7	Emsy	BRCA2-interacting transcriptional repressor EMSY (Fragment)
E9Q7S1;R4GML0;O88466;O88466-2;O88466-3;F6QFS1	0.102202	0.837734	20.4884	O88466	Znf106	Zinc finger protein 106
Q7TSY8	0.0681808	0.863034	21.0075	Q7TSY8	Sgo2	Shugoshin 2
E9Q8F0;Q8VH51-2;Q8VH51;Q8VH51-3;F7AA45;B7ZD61	-0.119793	0.86584	22.5921	Q8VH51	Rbm39	RNA-binding protein 39
Q8BM41;Q8CGC4	-0.0644773	0.876023	20.5661	Q8CGC4	Lsm14b	Protein LSM14 homolog B
A0A1W2P7H9;A0A1W2P7T3;P84089	0.137614	0.880083	23.4508	P84089	Erh	Enhancer of rudimentary homolog
A0A286YCS8;Q9CR47	-0.0679696	0.892345	20.4664	Q9CR47	Nsa2	Ribosome biogenesis protein NSA2 homolog
Q62425;A0A0N4SVQ1	-0.0934546	0.892345	23.183	Q62425	Ndufa4	Cytochrome c oxidase subunit NDUFA4
Q9Z2Q2;H7BX94;E9QKQ3;Q9Z2Q2-3;Q9Z2Q2-2;F6ZLH4;K4DI66	-0.037123	0.897653	20.5484	Q9Z2Q2	Knop1	Lysine-rich nucleolar protein 1
Q8K3Z9	0.0305636	0.944109	20.5797	Q8K3Z9	Pom121	Nuclear envelope pore membrane protein POM 121
Q07113	-0.0230104	0.949235	20.9463	Q07113	Igf2r	Cation-independent mannose-6-phosphate receptor
Q7TT28;S4R246;Q7TT28-2	0.0393726	0.949235	20.7265	Q7TT28	Rexo1	RNA exonuclease 1 homolog
O88967	-0.0278967	0.949235	20.7327	O88967	Yme1l1	ATP-dependent zinc metalloprotease YME1L1
Q99LH1;B1ASC2	0.0171083	0.949235	20.8403	Q99LH1	Gnl2	Nucleolar GTP-binding protein 2
Q9CWZ3-2	-0.0161343	0.980185	20.4301	Q9CWZ3-2	Rbm8a	RNA-binding protein 8A
Q9CPQ8	0.00725539	0.98365	20.8367	Q9CPQ8	Atp5l	ATP synthase subunit g, mitochondrial
