# Supplementary material for: NET-prism enables RNA polymerase-dedicated transcriptional interrogation at nucleotide resolution
Source: RNA Biol. 2019 Jun 3;16(9):1156–65. doi: 10.1080/15476286.2019.1621625 (PMC6693550; doi:10.1080/15476286.2019.1621625)
Supplement: Supplemental Material [file krnb-16-09-1621625-s001.zip › Supplementary information/Supplementary Table 2.xlsx]

## Sheet: Sheet1
Method	Sample Name	Notes	GEO/SRA Accession	Total Reads	Uniquely aligned reads
NET-seq	Total Pol II rep1	Mylonas & Tessarz (2018)	GSM2538816	283951374	58994122
NET-seq	Total Pol II rep2	Mylonas & Tessarz (2018)	GSM2538817	421309401	189180345
NET-prism	Spt6 rep1	Performed for this study	GSM2863321	114029565	22770831
NET-prism	Spt6 rep2	Performed for this study	GSM2863322	57838663	12207703
NET-prism	Ssrp1 rep1	Performed for this study	GSM2863323	62074726	18615577
NET-prism	Ssrp1 rep2	Performed for this study	GSM2863324	114880292	29381309
NET-prism	TFIID rep1	Performed for this study	GSM2863325	71299711	17564128
NET-prism	TFIID rep2	Performed for this study	GSM2863326	73363040	18911825
NET-prism	Sf1 rep1	Performed for this study		43701884	11833987
NET-prism	Sf1 rep2	Performed for this study		146959709	49574055
NET-prism	Med14 rep1	Performed for this study	GSM2863329	98780473	33843144
NET-prism	Med14 rep2	Performed for this study	GSM2863330	38569713	14984882
